# Supplementary material for: A Smartphone-Based Self-management Intervention for Individuals With Bipolar Disorder (LiveWell): Protocol Development for an Expert System to Provide Adaptive User Feedback
Source: JMIR Form Res. 2021 Dec 24;5(12):e32932. doi: 10.2196/32932 (PMC8742209; doi:10.2196/32932)
Supplement: Multimedia Appendix 2 [file formative_v5i12e32932_app2.xlsx]

## Sheet: Thresholds
QN	Question	Option	PR	CPR	PR	CPR
The LiveWell application should			instruct your patient to CALL you		and email you an URGENT ALERT
1, 3	If your patient is not in a crisis but reports multiple symptoms of mania for how many days:	1	28.5714	28.5714	30.9524	30.9524		#	Mode ≥ 10 % > than pre and post response options
		2	47.619	76.1905	26.1905	57.1429			Cumulative percent response ≥ 80 % excluding none of the above
		3	16.6667	92.8571	16.6667	73.8095		#	Mode
		4	4.7619	97.619	16.6667	90.4762
		nota	2.381		9.5238
2, 4	If your patient is not in a crisis but reports multiple symptoms of depression without suicidal ideation for how many days:	1	7.1429	7.1429	9.5238	9.5238		nota	None of the above
		2	23.8095	30.9524	14.2857	23.8095		PR	Percent response
		3	42.8571	73.8095	28.5714	52.381		CPR	Cumulative percent response
		4	14.2857	88.0952	21.4286	73.8095
		nota	11.9048		26.1905
5, 6	If your patient exhibits 1-2 early warning signs for how many days:	1	9.5238	9.5238	9.5238	9.5238
		2	26.1905	35.7143	21.4286	30.9524
		3	40.4762	76.1905	26.1905	57.1429
		4	14.2857	90.4762	19.0476	76.1905
		nota	9.5238		23.8095			Percent adherence (Italics modified from questionnaire for table)
7, 10	If over 14 days, your patient on average, takes medications for how many days:	12	19.0476	19.0476	12.5	12.5		86
		10	42.8571	61.9048	25	37.5		71
		7	28.5714	90.4762	25	62.5		50
		4	4.7619	95.2381	27.5	90		28
		nota	4.7619		10
8, 11	If over 7 days, your patient on average, takes medications for how many days:	6	4.878	4.878	4.878	4.878		86
		5	39.0244	43.9024	31.7073	36.5854		71
		4	31.7073	75.6098	21.9512	58.5366		57
		3	19.5122	95.122	26.8293	85.3659		43
		nota	4.878		14.6341
9, 12	If over 4 days, your patient on average, takes medications for how many days:	3	19.0476	19.0476	9.7561	9.7561		75
		2	50	69.0476	46.3415	56.0976		50
		1	19.0476	88.0952	21.9512	78.0488		25
		0	7.1429	95.2381	12.1951	90.2439		0
		nota	4.7619		9.7561
13, 15	If your patient sleeps only 0-2 hours for how many days:	1	39.0244	39.0244	36.5854	36.5854
		2	41.4634	80.4878	31.7073	68.2927
		3	14.6341	95.122	19.5122	87.8049
		4	2.439	97.561	7.3171	95.122
		nota	2.439		4.878
14, 16	If your patient sleeps only 2-4 hours for how many days:	1	20	20	19.0476	19.0476
		2	40	60	40.4762	59.5238
		3	25	85	19.0476	78.5714
		4	7.5	92.5	9.5238	88.0952
		nota	7.5		11.9048
17,23	If over 7 days, your patient’s average sleep duration is LESS than usual by how many hours?	1	0	0	0	0
		2	28.5714	28.5714	19.0476	19.0476
		3	42.8571	71.4286	59.5238	78.5714
		4	26.1905	97.619	4.7619	83.3333
		nota	2.381		16.6667
18, 24	If over 3 days, your patient’s average sleep duration is LESS than usual by how many hours?	1	0	0	0	0
		2	14.6341	14.6341	16.6667	16.6667
		3	43.9024	58.5366	23.8095	40.4762
		4	34.1463	92.6829	45.2381	85.7143
		nota	7.3171		14.2857
19, 25	If over 1 day, your patient’s average sleep duration is LESS than usual by how many hours?	1	0	0	0	0
		2	7.1429	7.1429	4.7619	4.7619
		3	11.9048	19.0476	11.9048	16.6667
		4	47.619	66.6667	35.7143	52.381
		nota	33.3333		47.619
20, 26	If over 7 days, your patient’s average sleep duration is MORE than usual by how many hours?	1	0	0	0	0
		2	14.2857	14.2857	12.1951	12.1951
		3	38.0952	52.381	29.2683	41.4634
		4	42.8571	95.2381	41.4634	82.9268
		nota	4.7619		17.0732
21, 27	If over 3 days, your patient’s average sleep duration is MORE than usual by how many hours?	1	0	0	0	0
		2	2.381	2.381	7.3171	7.3171
		3	33.3333	35.7143	29.2683	36.5854
		4	45.2381	80.9524	34.1463	70.7317
		nota	19.0476		29.2683
22, 28	If over 1 day, your patient’s average sleep duration is MORE than usual by how many hours?	1	0	0	0	0
		2	2.439	2.439	0	0
		3	9.7561	12.1951	12.1951	12.1951
		4	34.1463	46.3415	24.3902	36.5854
		nota	53.6585		63.4146
29, 33	If your patient’s weekly Physician Health Questionnaire 8 (PHQ8, 0-24, ≥ 10 depression likely) score was?	5	0	0	2.439	2.439
		10	17.9487	17.9487	14.6341	17.0732
		15	46.1538	64.1026	34.1463	51.2195
		20	17.9487	82.0513	26.8293	78.0488
		nota	17.9487		21.9512
30, 34	If your patient’s weekly PHQ8 score was greater than usual by how many points?	4	14.6341	14.6341	39.0244	39.0244
		5	31.7073	46.3415	9.7561	48.7805
		6	29.2683	75.6098	24.3902	73.1707
		7	14.6341	90.2439	7.3171	80.4878
		nota	9.7561		19.5122
31, 35	If your patient’s weekly Altman Self-Rating Mania Scale (ASRM, 0-20, ≥ 6 mania likely) score was?	4	2.5	2.5	20.5128	20.5128
		6	30	32.5	33.3333	53.8462
		10	42.5	75	15.3846	69.2308
		16	10	85	7.6923	76.9231
		nota	15		23.0769
32, 36	If your patient’s ASRM score was greater than usual by how many points?	4	35.8974	35.8974	17.9487	17.9487
		5	30.7692	66.6667	20.5128	38.4615
		6	17.9487	84.6154	25.641	64.1026
		7	2.5641	87.1795	15.3846	79.4872
		nota	12.8205		20.5128

## Sheet: Report Preferences
QN	Question	Options	Percent Response
37	In regards to sleep, would you like the report to include your patient’s weekly average: (may select more than one)	Duration	78.5714
		Latency	57.1429
		Efficiency	71.4286
		Percent nocturnal	33.3333
		None of the above	2.381
38	In regards to routine, would you like the report to include your patient’s weekly average: (may select more than one)	Percent home	38.0952
		Number locations	19.0476
		Number calls	19.0476
		Number texts	14.2857
		Composite	83.3333
39	In addition to a report summarizing weekly data, would you like access to a report with daily data?	Yes	34.1463
		No	41.4634
		No preference	24.3902
40	In addition to viewing the data in a table, would you like to be able to view the data as a graph?	Yes	65.8537
		No	7.3171
		No preference	26.8293
41	Do you have regular internet access at your office?	Yes	90
		No	10
42	Do you check your email on a daily basis?	Yes	92.5
		No	7.5
43	Are you comfortable with the LiveWell application instructing your patient to contact you?	Yes	95
		No	5
44	How do you usually prefer your patients contact you?	Phone	80.4878
		Email	19.5122
		Pager	0
		Other	0
45	How useful do you think this application could be to your patients with bipolar 1 disorder?	Very helpful	37.5
		Somewhat helpful	52.5
		Neither	10
		Somewhat harmful	0
		Very harmful	0
46	How useful do you think this application could be to you as a provider?	Very helpful	36.5854
		Somewhat helpful	56.0976
		Neither	4.878
		Somewhat harmful	2.439
		Very harmful	0
47	Do you think having a patient use this application would be a burden for you?	Yes	26.8293
		No	73.1707

## Sheet: Comments
ID	QN	Question	Application Action	Comment
13	2	If your patient is not in a crisis but reports multiple symptoms of depression without suicidal ideation for how many days:	Call	Mania gets out of control much faster than depression and can also be treated more quickly. I think it takes more than a week to adequately assess whether a real depressive episode is developing.
17	2	If your patient is not in a crisis but reports multiple symptoms of depression without suicidal ideation for how many days:	Call	Somewhere in the 5-7 day range
29	2	If your patient is not in a crisis but reports multiple symptoms of depression without suicidal ideation for how many days:	Call	14 days
39	2	If your patient is not in a crisis but reports multiple symptoms of depression without suicidal ideation for how many days:	Call	1 week
1	3	If your patient is not in a crisis but reports multiple symptoms of mania for how many days:	Call & Email	If the patient is not in crisis I do not need an urgent alert. Maybe a "non-urgent" alert?
9	3	If your patient is not in a crisis but reports multiple symptoms of mania for how many days:	Call & Email	See next question's response {I dont understand the need for phone AND email. Why would their be different criteria? I actually am more attuned to phone calls.}
23	3	If your patient is not in a crisis but reports multiple symptoms of mania for how many days:	Call & Email	at least one week
1	4	If your patient is not in a crisis but reports multiple symptoms of depression without suicidal ideation for how many days:	Call & Email	If the patient is not in crisis I do not need an urgent alert. Maybe a "non-urgent" alert?
3	4	If your patient is not in a crisis but reports multiple symptoms of depression without suicidal ideation for how many days:	Call & Email	These responses depend upon the patient- some are get sick very rapidly so these are difficult to answer without having them be patient specific.
9	4	If your patient is not in a crisis but reports multiple symptoms of depression without suicidal ideation for how many days:	Call & Email	I dont understand the need for phone AND email. Why would their be different criteria? I actually am more attuned to phone calls.
12	4	If your patient is not in a crisis but reports multiple symptoms of depression without suicidal ideation for how many days:	Call & Email	7 days
13	4	If your patient is not in a crisis but reports multiple symptoms of depression without suicidal ideation for how many days:	Call & Email	as above {Mania gets out of control much faster than depression and can also be treated more quickly. I think it takes more than a week to adequately assess whether a real depressive episode is developing.}
17	4	If your patient is not in a crisis but reports multiple symptoms of depression without suicidal ideation for how many days:	Call & Email	Approximately 14 days
23	4	If your patient is not in a crisis but reports multiple symptoms of depression without suicidal ideation for how many days:	Call & Email	at least one week
29	4	If your patient is not in a crisis but reports multiple symptoms of depression without suicidal ideation for how many days:	Call & Email	30 days
40	4	If your patient is not in a crisis but reports multiple symptoms of depression without suicidal ideation for how many days:	Call & Email	Many patients with BPD I have persistent symptoms of depression. I would want the device to send an urgent alert only if there is a significant escalation of such symptoms.
3	5	If your patient exhibits 1-2 early warning signs for how many days:	Call	I don't understand the question early warning signs such as ?
23	5	If your patient exhibits 1-2 early warning signs for how many days:	Call	1 week
26	5	If your patient exhibits 1-2 early warning signs for how many days:	Call	should be topic for discussion next visit. may want to make earlier appointment
3	6	If your patient exhibits 1-2 early warning signs for how many days:	Call & Email	ditto {I don't understand the question early warning signs such as ?}
9	6	If your patient exhibits 1-2 early warning signs for how many days:	Call & Email	See prior response {I dont understand the need for phone AND email. Why would their be different criteria? I actually am more attuned to phone calls.}
13	6	If your patient exhibits 1-2 early warning signs for how many days:	Call & Email	greater than one week
17	6	If your patient exhibits 1-2 early warning signs for how many days:	Call & Email	Approximately 14 days
23	6	If your patient exhibits 1-2 early warning signs for how many days:	Call & Email	1 week
26	6	If your patient exhibits 1-2 early warning signs for how many days:	Call & Email	see above {should be topic for discussion next visit. may want to make earlier appointment}
40	6	If your patient exhibits 1-2 early warning signs for how many days:	Call & Email	Not clear what types of signs you mean. This should probably be individualized for patients. Many patients know the signs that signal an imminent relapse for them.
3	7	If over 14 days, your patient on average, takes medications for how many days:	Call	again very dependent upon patient For some I would be happy to get to 86 percent compliance! It could be a graded compliance plan -- that is get to 50 percent then to 71 percent etc It seems to me that this has to be individualized to be useful
3	8	If over 7 days, your patient on average, takes medications for how many days:	Call	ditto {again very dependent upon patient For some I would be happy to get to 86 percent compliance! It could be a graded compliance plan -- that is get to 50 percent then to 71 percent etc It seems to me that this has to be individualized to be useful}
3	9	If over 4 days, your patient on average, takes medications for how many days:	Call	ditto {again very dependent upon patient For some I would be happy to get to 86 percent compliance! It could be a graded compliance plan -- that is get to 50 percent then to 71 percent etc It seems to me that this has to be individualized to be useful}
1	10	If over 14 days, your patient on average, takes medications for how many days:	Call & Email	I don't believe in this much "big brother" medicine. The patient has to have some autonomy and responsibility for their own care.
9	10	If over 14 days, your patient on average, takes medications for how many days:	Call & Email	See earlier response {I dont understand the need for phone AND email. Why would their be different criteria? I actually am more attuned to phone calls.}
9	11	If over 7 days, your patient on average, takes medications for how many days:	Call & Email	Same reasoning {I dont understand the need for phone AND email. Why would their be different criteria? I actually am more attuned to phone calls.}
17	11	If over 7 days, your patient on average, takes medications for how many days:	Call & Email	14 percent or 1 in 7 days
9	12	If over 4 days, your patient on average, takes medications for how many days:	Call & Email	See prior response {I dont understand the need for phone AND email. Why would their be different criteria? I actually am more attuned to phone calls.}
23	13	If your patient sleeps only 0-2 hours for how many days:	Call	1 week
23	14	If your patient sleeps only 2-4 hours for how many days:	Call	1 week
23	15	If your patient sleeps only 0-2 hours for how many days:	Call & Email	1 week
17	16	If your patient sleeps only 2-4 hours for how many days:	Call & Email	About 7 days
23	16	If your patient sleeps only 2-4 hours for how many days:	Call & Email	1 week
13	17	If over 7 days, your patient’s average sleep duration is LESS than usual by how many hours?	Call	one week
17	18	If over 3 days, your patient’s average sleep duration is LESS than usual by how many hours?	Call	5 hours
29	18	If over 3 days, your patient’s average sleep duration is LESS than usual by how many hours?	Call	use 7 day warning
13	19	If over 1 day, your patient’s average sleep duration is LESS than usual by how many hours?	Call	if sleepless
17	19	If over 1 day, your patient’s average sleep duration is LESS than usual by how many hours?	Call	Not sleeping
23	19	If over 1 day, your patient’s average sleep duration is LESS than usual by how many hours?	Call	Should not call for an isolated event
29	19	If over 1 day, your patient’s average sleep duration is LESS than usual by how many hours?	Call	None for this duration
13	20	If over 7 days, your patient’s average sleep duration is MORE than usual by how many hours?	Call	one week
13	21	If over 3 days, your patient’s average sleep duration is MORE than usual by how many hours?	Call	one week
17	21	If over 3 days, your patient’s average sleep duration is MORE than usual by how many hours?	Call	4 hours
26	21	If over 3 days, your patient’s average sleep duration is MORE than usual by how many hours?	Call	not necessary
29	21	If over 3 days, your patient’s average sleep duration is MORE than usual by how many hours?	Call	Only if for 7 days
40	21	If over 3 days, your patient’s average sleep duration is MORE than usual by how many hours?	Call	This may not be unusual
1	22	If over 1 day, your patient’s average sleep duration is MORE than usual by how many hours?	Call	1 day is not a pattern.
9	22	If over 1 day, your patient’s average sleep duration is MORE than usual by how many hours?	Call	Need more data points
17	22	If over 1 day, your patient’s average sleep duration is MORE than usual by how many hours?	Call	5 hours
18	22	If over 1 day, your patient’s average sleep duration is MORE than usual by how many hours?	Call	I don't think sleeping more than 4 hours than usual for just one night should generate a call
23	22	If over 1 day, your patient’s average sleep duration is MORE than usual by how many hours?	Call	Should not call for an isolated event
25	22	If over 1 day, your patient’s average sleep duration is MORE than usual by how many hours?	Call	I'd wait at least another day.
26	22	If over 1 day, your patient’s average sleep duration is MORE than usual by how many hours?	Call	not necessary
29	22	If over 1 day, your patient’s average sleep duration is MORE than usual by how many hours?	Call	Only if for 7 days
33	22	If over 1 day, your patient’s average sleep duration is MORE than usual by how many hours?	Call	Need to see more of a pattern emerging
40	22	If over 1 day, your patient’s average sleep duration is MORE than usual by how many hours?	Call	This may not be unusual.
37	23	If over 7 days, your patient’s average sleep duration is LESS than usual by how many hours?	Call & Email	3 hours
17	24	If over 3 days, your patient’s average sleep duration is LESS than usual by how many hours?	Call & Email	Five hours
29	24	If over 3 days, your patient’s average sleep duration is LESS than usual by how many hours?	Call & Email	Only for 7 days
17	25	If over 1 day, your patient’s average sleep duration is LESS than usual by how many hours?	Call & Email	Not sleeping
23	25	If over 1 day, your patient’s average sleep duration is LESS than usual by how many hours?	Call & Email	Should not call for an isolated event
25	25	If over 1 day, your patient’s average sleep duration is LESS than usual by how many hours?	Call & Email	I'd wait a few days.
26	25	If over 1 day, your patient’s average sleep duration is LESS than usual by how many hours?	Call & Email	not necessary
29	25	If over 1 day, your patient’s average sleep duration is LESS than usual by how many hours?	Call & Email	Only for 7 days
33	25	If over 1 day, your patient’s average sleep duration is LESS than usual by how many hours?	Call & Email	Need to see more of a pattern
40	25	If over 1 day, your patient’s average sleep duration is LESS than usual by how many hours?	Call & Email	1 day is too short a time period to interpret the meaning of sleep loss of 4 hours or less.
13	26	If over 7 days, your patient’s average sleep duration is MORE than usual by how many hours?	Call & Email	one week
17	27	If over 3 days, your patient’s average sleep duration is MORE than usual by how many hours?	Call & Email	Six hours
26	27	If over 3 days, your patient’s average sleep duration is MORE than usual by how many hours?	Call & Email	not necessary
29	27	If over 3 days, your patient’s average sleep duration is MORE than usual by how many hours?	Call & Email	only for 7 days
40	27	If over 3 days, your patient’s average sleep duration is MORE than usual by how many hours?	Call & Email	This may not be unusual.
17	28	If over 1 day, your patient’s average sleep duration is MORE than usual by how many hours?	Call & Email	Seven hours
18	28	If over 1 day, your patient’s average sleep duration is MORE than usual by how many hours?	Call & Email	See above {I don't think sleeping more than 4 hours than usual for just one night should generate a call}
23	28	If over 1 day, your patient’s average sleep duration is MORE than usual by how many hours?	Call & Email	Should not call for an isolated event
26	28	If over 1 day, your patient’s average sleep duration is MORE than usual by how many hours?	Call & Email	not necessary
29	28	If over 1 day, your patient’s average sleep duration is MORE than usual by how many hours?	Call & Email	only for 7 days
33	28	If over 1 day, your patient’s average sleep duration is MORE than usual by how many hours?	Call & Email	Need to see more of a pattern
40	28	If over 1 day, your patient’s average sleep duration is MORE than usual by how many hours?	Call & Email	This may not be unusual.
7	29	If your patient’s weekly Physician Health Questionnaire 8 (PHQ8, 0-24, ≥ 10 depression likely) score was?	Call	individually determined not fixed for all patients. Change more important than absolute score
23	29	If your patient’s weekly Physician Health Questionnaire 8 (PHQ8, 0-24, ≥ 10 depression likely) score was?	Call	I don't trust PHQ-9's reliability
26	29	If your patient’s weekly Physician Health Questionnaire 8 (PHQ8, 0-24, ≥ 10 depression likely) score was?	Call	relative change important
23	30	If your patient’s weekly PHQ8 score was greater than usual by how many points?	Call	I don't trust PHQ-9's reliability
38	30	If your patient’s weekly PHQ8 score was greater than usual by how many points?	Call	Not familiar with scale
15	31	If your patient’s weekly Altman Self-Rating Mania Scale (ASRM, 0-20, ≥ 6 mania likely) score was?	Call	not familiar with scale
23	31	If your patient’s weekly Altman Self-Rating Mania Scale (ASRM, 0-20, ≥ 6 mania likely) score was?	Call	I don't trust self rating scale's reliability
26	31	If your patient’s weekly Altman Self-Rating Mania Scale (ASRM, 0-20, ≥ 6 mania likely) score was?	Call	relative change important
38	31	If your patient’s weekly Altman Self-Rating Mania Scale (ASRM, 0-20, ≥ 6 mania likely) score was?	Call	Not familiar with scale
23	32	If your patient’s ASRM score was greater than usual by how many points?	Call	I don't trust self rating scales's reliability
38	32	If your patient’s ASRM score was greater than usual by how many points?	Call	not familiar with scale
7	33	If your patient’s weekly Physician Health Questionnaire 8 (PHQ8, 0-24, ≥ 10 depression likely) score was?	Call & Email	individually determined not fixed for all patients. Change more important than absolute score
23	33	If your patient’s weekly Physician Health Questionnaire 8 (PHQ8, 0-24, ≥ 10 depression likely) score was?	Call & Email	I don't trust PHQ-9's reliability
26	33	If your patient’s weekly Physician Health Questionnaire 8 (PHQ8, 0-24, ≥ 10 depression likely) score was?	Call & Email	relative change important
38	33	If your patient’s weekly Physician Health Questionnaire 8 (PHQ8, 0-24, ≥ 10 depression likely) score was?	Call & Email	Not familiar with scale
23	34	If your patient’s weekly PHQ8 score was greater than usual by how many points?	Call & Email	I don't trust PHQ-9's reliability
38	34	If your patient’s weekly PHQ8 score was greater than usual by how many points?	Call & Email	not familiar with scale
23	35	If your patient’s weekly Altman Self-Rating Mania Scale (ASRM, 0-20, ≥ 6 mania likely) score was?	Call & Email	I don't trust self rating scales's reliability
26	35	If your patient’s weekly Altman Self-Rating Mania Scale (ASRM, 0-20, ≥ 6 mania likely) score was?	Call & Email	relative change important
38	35	If your patient’s weekly Altman Self-Rating Mania Scale (ASRM, 0-20, ≥ 6 mania likely) score was?	Call & Email	Not familiar with scale
23	36	If your patient’s ASRM score was greater than usual by how many points?	Call & Email	I don't trust self rating scales's reliability
38	36	If your patient’s ASRM score was greater than usual by how many points?	Call & Email	Not familiar with scale
7	43	Are you comfortable with the LiveWell application instructing your patient to contact you?	NA	not by email but through regular phone connections through the staff / answering service
3	47	Do you think having a patient use this application would be a burden for you?	NA	I like this idea but most of my patients are on a monitoring plan tailored to them and they are responsible for self - monitoring and contacting me in situations that herald recurrence for them. I do use the ASRM and IDS SR 16 or 30 for monitoring and they have copies of these measures. Upon the call/email alert (routine or urgent) I would have to sort out the relevance for each individual patien…
4	47	Do you think having a patient use this application would be a burden for you?	NA	nice idea the issue as always is in the details i expect ti will increase my work load with false alarms and false positives . however if it prevents suicide and hospitalizatons it will be worth it. i am primaryly interested in hard outcomes like suicide prevention and decrease ED and hospital days
7	47	Do you think having a patient use this application would be a burden for you?	NA	This might be most helpful for younger patients; most of mine are more stable older patients with fewer crises and changes in symptoms
9	47	Do you think having a patient use this application would be a burden for you?	NA	This application may have both clinical and educational value. It legitimizes and elevates the importance of what is going on with the patient something that might be especially attractive to a patient with bipolar disorder; thus improving treatment compliance.
13	47	Do you think having a patient use this application would be a burden for you?	NA	I try to limit email communications with patients. They are not generally secure and I do not want to guarantee that I will check it in a timely manner.
17	47	Do you think having a patient use this application would be a burden for you?	NA	Catching symptoms early is much less of a burden to me than the surprise of dealing with more severe symptoms not dealt with.
18	47	Do you think having a patient use this application would be a burden for you?	NA	Patients tend to be very reluctant to contact their doctor
21	47	Do you think having a patient use this application would be a burden for you?	NA	If I am out of the office and someone else is covering the system would might not work well.
23	47	Do you think having a patient use this application would be a burden for you?	NA	While it would be great in early detection of a mood episode it seems likely to provide too many false positive alarms that would require more time for sorting out.
29	47	Do you think having a patient use this application would be a burden for you?	NA	i think it would provide a tremendous amont of data but I worry about how the data would be put in and getting flooded with calls
33	47	Do you think having a patient use this application would be a burden for you?	NA	This is a great idea for an app! Once you work out what the ideal/most useful amount of feedback for clinicians is (and the amount that allows patients to maintain a sense of autonomy) this seems like a great way for patients and clinicians to work as a team in identifying early on if mood destabilization is occurring.
41	47	Do you think having a patient use this application would be a burden for you?	NA	A tool that educates helps patients monitor and take responsibility for their serious illnesses is a great tool.
