# Supplementary material for: A Smartphone-Based Self-management Intervention for Individuals With Bipolar Disorder (LiveWell): Protocol Development for an Expert System to Provide Adaptive User Feedback
Source: JMIR Form Res. 2021 Dec 24;5(12):e32932. doi: 10.2196/32932 (PMC8742209; doi:10.2196/32932)
Supplement: Multimedia Appendix 3 [file formative_v5i12e32932_app3.xlsx]

## Sheet: Daily Review Logic
TN	CCN	NP	Content Category*	Content Subcategory	Clinical Status	Daily Check In	Last 4 Daily Check Ins	CR	Content Overview
3	1, 2	1	Crisis		Any	|WR| = 4 (Severe Up or Down)		T	Call your psychiatrist, 911, or go to the nearest emergency room.
3	3, 4	21	Episode	Continuing	Unwell	|WR| = 3 (Moderate Up or Down)		F	Work closely with your psychiatrist. Consider more intensive treatment.
3	5, 6, 7	38		Improving	Unwell	|WR| < 3 (Mild/Slight Up or Down, Balanced)			Work closely with your psychiatrist. Use coping skills.
2	8, 9	38	Worsening Symptoms		Not Unwell	|WR| = 3 (Moderate Up or Down)		T	Check in with your psychiatrist and supports.
2	10, 11	28	Recovering	Continuing	Recovering	|WR| = 2 (Mild Up or Down)		F	Work with your psychiatrist. Use coping and lifestyle skills.
2	12, 13	46	Prodromal		Prodromal
2	14	15	Recovering	Improving	Recovering	|WR| < 2 (Slight Up or Down, Balanced)			Use coping and lifestyle skills.
2	15	13	Prodromal		Prodromal
2	16, 17	42	Early Warning Signs		Well	|WR| = 2 (Mild Up or Down)		T	Check in with your psychiatrist and supports. Use coping skills.
1	18	15	High Risk	Medication Adherence		Medications ≠ All	#(Medications ≠ All) ≥ 3	T	Call your psychiatrist to discuss difficulties.
1	19	17		Sleeping Too Little		Sleep Less-Severe	#(Sleep Less-Severe) ≥ 2
1	20	19		Sleeping Too Much		Sleep More-Severe	#(Sleep More-Severe) ≥ 3
1	21	138	Moderate Risk	Medication Adherence		Medications ≠ All		F	Use lifestyle skills
1	22	89		Sleeping Too Little		Sleep Less or Less-Severe	#(Sleep Less or Less-Severe) ≥ 2 & #(Sleep More or More-Severe) ≤ 1
1	23	64		Sleeping Too Much		Sleep More or More-Severe	#(Sleep More or More-Severe) ≥ 2 & #(Sleep Less or Less-Severe) ≤ 1
1	24	25		Sleeping Erratically		Sleep Less, Less-Severe, More, or More-Severe	#(Sleep Less, Less-Severe, More, More-Severe) ≥ 3
1	25	25		Irregular Routine		Missed Bedtime or Risetime Window	#(Missed Bedtime & Risetime Windows) ≥ 6
1	26	204	Low Risk					F	Build knowledge and skills.
	Total	838	Percent of pages
	TN3	60	7.1599
	TN2	182	21.7184
	TN1	596	71.1217
*If criteria for row not met, move down to next row (ie if-then/elseif-then/elseif-then…/else)
TN = Tier number for conent categories; CCN = Content category number
NP = Number of content pages available for delivery; CR = accompanying clinical reachout
|WR| = absolute value of wellness rating.
#(X) = count of check ins during interval satisfying condition (eg #(Sleep Less-Severe) number of check ins during interval with sleep entry rated as less-severe)
Clinical Status: Well, Prodromal, Recovering or Unwell based on state machine (Figure #)
Sleep Less-Severe: Sleep ≤ 4 hours
Sleep More-Severe: Sleep ≥ 12 hours or ≥ upper limit of personalized sleep duration goal range plus 4 hours, whichever is less
Sleep Less: Sleep < personalized goal lower limit (eg 6 hours)
Sleep More: Sleep > personalized goal upper limit (eg 8 hours)
Bedtime Window: personalized 1.5 hour window for initiating sleep (eg 10:30 pm to MN)
Risetime Window: personalized 1.5 hour window for terminating sleep (eg 7:00 to 8:30 am)

## Sheet: Clinical Reachout Logic
DRC	CRN	Reachout Category*	Reachout Subcategory	Clinical Status	Daily Check In	Last 7 Daily Check Ins	Last 4 Daily Check Ins	Participant Pop-up Message	Email Subject	Study Staff Email Message	Provider Email Message	Coach Email Message
1	1	Crisis	Up	Any	WR = 4 (Severe Up)			Looks like you are in a crisis. Call your psychiatrist, call 911, or go to the nearest emergency room.	LiveWell Alert - Crisis Up	LW#### has a wellness rating of severe up.	One of your participants in the LiveWell study has been asked to call you due to a wellness rating of severe up.	LW#### has a wellness rating of severe up.
2	2		Down		WR = -4 (Severe Down)			Looks like you are in a crisis. Call your psychiatrist, call 911, or go to the nearest emergency room.	LiveWell Alert - Crisis Down	LW#### has a wellness rating of severe down.	One of your participants in the LiveWell study has been asked to call you due to a wellness rating of severe down.	LW#### has a wellness rating of severe down.
8	3	Episode	Mania	To Unwell	WR = 3 (Moderate Up)	#(WR ≥ 3) > #(WR ≤ -3)		Looks like you may be entering a manic episode. Call your psychiatrist to check in.	LiveWell Alert - Clinical Status to Mania	LW#### has converted to mania.	One of your participants in the LiveWell study has been asked to call you due to a possible manic episode.	LW#### has converted to mania.
9	4		Depression		WR = -3 (Moderate Down)	#(WR ≤ -3) > #(WR ≥ 3)		Looks like you may be entering a depressive episode. Call your psychiatrist to check in.	LiveWell Alert - Clinical Status to Depression	LW#### has converted to depression.	One of your participants in the LiveWell study has been asked to call you due to a possible depressive episode.	LW#### has converted to depression.
8,9	5		Mood					Looks like you may be entering a mood episode. Call your psychiatrist to check in.	LiveWell Alert - Clinical Status to Unwell	LW#### has converted to unwell.	One of your participants in the LiveWell study has been asked to call you due to a possible mood episode.	LW#### has converted to unwell.
8,16	6	Prodromal	Mania	To Prodromal	WR ≥ 2 (Mild or Moderate Up)	#(WR ≥ 2) > #(WR ≤ -2)		Looks like you may be having early warning signs of mania. This could put you at risk for a manic episode. Call your psychiatrist to check in.	LiveWell Alert - Early Warning Signs Mania	LW#### has early warning signs of mania.	One of your participants in the LiveWell study has been asked to call you due to early warning signs of mania.	LW#### has early warning signs of mania.
9,17	7		Depression		WR ≤ -2 (Mild or Moderate Down)	#(WR ≤ -2) > #(WR ≥ 2)		Looks like you may be having early warning signs of depression. This could put you at risk for a depressive episode. Call your psychiatrist to check in.	LiveWell Alert - Early Warning Signs Depression	LW#### has early warning signs of depression.	One of your participants in the LiveWell study has been asked to call you due to early warning signs of depression.	LW#### has early warning signs of depression.
8,9,16,17	8		Symptoms					Looks like you may be having early warning signs. This could put you at risk for a mood episode. Call your psychiatrist to check in.	LiveWell Alert - Early Warning Signs	LW#### has early warning signs.	One of your participants in the LiveWell study has been asked to call you due to early warning signs	LW#### has early warning signs.
8	9	Worsening Symptoms	Mania	Not Unwell	WR = 3 (Moderate Up)	#(WR ≥ 3) ≥ 4		Looks like you may be having worsening symptoms of mania. Call your psychiatrist to check in.	LiveWell Alert - Worsening Manic Symptoms	LW#### has worsening manic symptoms.	One of your participants in the LiveWell study has been asked to call you due to worsening manic symptoms.	LW#### has worsening manic symptoms.
							#(WR ≥ 3) ≥ 3
9	10		Depression		WR = -3 (Moderate Down)	#(WR ≤ -3) ≥ 4		Looks like you may be having worsening symptoms of depression. Call your psychiatrist to check in.	LiveWell Alert - Worsening Depressive Symptoms	LW#### has worsening depressive symptoms.	One of your participants in the LiveWell study has been asked to call you due to worsening depressive symptoms	LW#### has worsening depressive symptoms.
8,9	11				|WR| = 3	#(WR ≤ -3) ≥ 2	#(WR ≥ 3) ≥ 2	Looks like you may be having worsening symptoms. Call your psychiatrist to check in.	LiveWell Alert - Worsening Symptoms	LW#### has worsening symptoms.	One of your participants in the LiveWell study has been asked to call you due to worsening symptoms.	LW#### has worsening symptoms.
18	12	High Risk	Medications	Well	|WR| ≤ 1 & Medications ≠ All		#(Medications ≠ All) = 4	Looks like you have been missing medication doses. This could put you at risk for symptoms. Call your psychiatrist to discuss any problems you may be having.	LiveWell Alert - Medication Adherence Problems	LW#### has medication adherence problems.	One of your participants in the LiveWell study has been asked to call you due to medication adherence problems.	LW#### has medication adherence problems.
18	13		Medications - Pop Up Only		|WR| ≤ 1 & Medications ≠ All		#(Medications ≠ All) = 3	Looks like you have been missing medication doses. This could put you at risk for symptoms. Call your psychiatrist to discuss any problems you may be having.	LiveWell Alert - Medication Adherence Problems Call	LW#### has medication adherence problems.
19	14		Sleep Less		|WR| ≤ 1 & Sleep = Less-Severe		#(Sleep Less-Severe) ≥ 3	Looks like you have been sleeping too little. This could put you at risk for symptoms. Call your psychiatrist to discuss any problems you may be having.	LiveWell Alert - High Risk Sleep Less	LW#### is sleeping too little.	One of your participants in the LiveWell study has been asked to call you due to sleeping too little.	LW#### is sleeping too little.
19	15		Sleep Less - Pop Up Only		|WR| ≤ 1 & Sleep = Less-Severe		#(Sleep Less-Severe)= 2	Looks like you have been sleeping less than usual. This could put you at risk for symptoms. Call your psychiatrist to discuss any problems you may be having.	LiveWell Alert - High Risk Sleep Less Call	LW#### is sleeping too little.
20	16		Sleep More		|WR| ≤ 1 & Sleep = More-Severe		#(Sleep More-Severe) = 4	Looks like you have been sleeping too much. This could put you at risk for symptoms. Call your psychiatrist to discuss any problems you may be having.	LiveWell Alert - High Risk Sleep More	LW#### is sleeping too much.	One of your participants in the LiveWell study has been asked to call you due to sleeping too much.	LW#### is sleeping too much.
20	17		Sleep More - Pop Up Only		|WR| ≤ 1 & Sleep = More-Severe		#(Sleep More-Severe) = 3	Looks like you have been sleeping more than usual. This could put you at risk for symptoms. Call your psychiatrist to discuss any problems you may be having.	LiveWell Alert - High Risk Sleep More Call	LW#### is sleeping too much.
DRC	CRN	Reachout Category	Clinical Reachout Category	Clinical Status	Weekly Check In	Last 7 Daily Check Ins	Last 4 Daily Check Ins	Participant Pop-up Message	Email Subject	Study Staff Email Message	Provider Email Message	Coach Email Message
NA	18	Episode	Mania		Prior ASRM < 6 & New ASRM ≥ 6			Looks like you may be entering a manic episode. Call your psychiatrist to check in.	LiveWell Alert - New Onset ASRM > 5	LW#### has a new onset ASRM score > 5.	One of your participants in the LiveWell study has been asked to call you due to the onset of an ASRM score > 5.	LW#### has a new onset ASRM score > 5.
NA	19		Depression		Prior PHQ8 < 10 & New PHQ8 ≥ 10			Looks like you may be entering a depressive episode. Call your psychiatrist to check in.	LiveWell Alert - New Onset PHQ8 > 9	LW#### has a new onset PHQ8 score > 9.	One of your participants in the LiveWell study has been asked to call you due to the onset of a PHQ8 score > 9.	LW#### has a new onset PHO8 score > 9.
*If criteria for row not met, move down to next row.
DRC = Daily Review feedback category number
CRN = Clinical Reachout feedback category number
|WR| = absolute value of wellness rating.
#(X) = count of check ins during interval satisfying condition
Clinical Status: Well, Prodromal, Recovering, Unwell (state machine)
Sleep Less-Severe: Sleep ≤ 4 hours
Sleep More-Severe: Sleep ≥ 12 hours or ≥ upper limit of personalized sleep duration goal range plus 4 hours, whichever is less
Sleep Less: Sleep < personalized goal lower limit (eg 6 hours)
Sleep More: Sleep > personalized goal upper limit (eg 8 hours)

## Sheet: Daily Review Content Summary
FCN	ON	Feedback Category	Feedback Subcategory	Page 1	Page 2	Page 3	Page 4	Page 5	Page 6	Display Pages	Total Pages	Unique Pages	Permuted Pages
1, 2	0	Crisis	Up or Down	Feedback - Get help now					Review - Get help now	2	1	1	0
3, 4	0	Episode	Continuing Up or Down	Feedback - Reach out	Get help	- Barriers psychiatrist - Tell psychiatrist - Peer support			Review - A & A - My Charts	4	21	7	14		ON = Participant choice option number
5	0	Episode	Improving Up	Feedback - Continue efforts	Consider	- Slow body - Soothe senses - Slow motion - Check thinking - Slow mind			Review - A & A - My Charts - My Skills	4	38	18	20
6	0		Improving Down			- Stimulate senses - Activate - Check thinking - Engage mind
7	0		Improving Balanced			- Lifestyle skills - Deep breathing - Guided imagery - Progressive relaxation - Mindfulness meditation			Review - A & A - Reduce Risk - My Charts
8, 9	1	Worsening Symptoms	Up or Down	Feedback - Reflect	Awareness	Action - Work with psychiatrist*	- Plan - Tell - Action analogy - Barriers - Treat and thrive	- Trust - Ask - Opposite action - Barriers	Review - A & A - My Charts - My Skills	4	38	22	16
8, 9	2					Action - Work with supports*	- Support roles - Tell - Action analogy - Barriers - Treat and thrive	- Your roles - Ask - Opposite action - Barriers
10	0	Recovering	Continuing Up	Feedback - Continue efforts	Action	- SMARTS - Slow PACE - Dial down - Deactivate - Past success			Review - A & A - My Charts - My Skills	4	28	13	15
11	0		Continuing Down			- SMARTS - Engage social - Dial up - Activate - Past success
12,13	1	Prodromal	Continuing Up or Down	Feedback - Take action	Action	Action - Talk to psychiatrist*	- Tell - Collaborate - Ask - Reach out - Review		Review - A & A - Reduce Risk - My Charts - My Skills	5	46	25	21
12,13	2					Action - Talk to supports*	- Tell - Ask - Reach out - Review
12	3		Continuing Up			Action - Dail down*	- Deactivate - Skills - 24/2 Rule
13	3		Continuing Down			Action - Dail up*	- Activate - Skills - Engage
14	0	Recovering	Improving	Feedback - Continue efforts	- Commit self-care - Balance - Reflect - Commit - Celebrate success				Review - A & A - Reduce risk - My Team - My Charts - My Skills	3	15	7	8
15	0	Prodromal	Improving	Feedback - Continue efforts	- Commit self-care - Regular routine - Reflect - Regular activity - Maintain success				Review - A & A - My Charts - My Skills	3	13	6	7
16	0	Early Warning Signs	Up	Feedback - Reflect	Awareness	Action	Dial down	- Slow PACE - 24/2 Rule - Communication - Deactivate - Past success	Review - A & A - My Team - My Charts - My Skills	6	42	17	25
17	0		Down				Dial up	- Graded mastery - Graded pleasure - Engage social - Activate - Past success	Review - A & A - My Charts - My Skills
18	0	High Risk	Medication Adherence	Feedback - Call psychiatrist	- Barriers - Normalize - Risks - Pros Cons				Review - A & A - Reduce risk - My Team - My Charts	3	15	7	8
19	0	High Risk	Sleeping Too Little	Feedback - Call psychiatrist	- Support - Reflect - Knowledge - Awareness - Monitor	- SMARTS - Get feedback			Review - A & A - Reduce risk - My Charts - My Skills	4	17	9	8
20	0	High Risk	Sleeping Too Much	Feedback - Call psychiatrist	- Awareness - Action - Risks	- Get feedback - Support - SMARTS			Review - A & A - Reduce risk - My Charts - My Skills	4	19	10	9
21	1.1	Moderate Risk	Medication Adherence	Feedback - Reflect - Risk	Questions - Really necessary*	Concerns - Do I have bipolar*	- Reflect - Symptoms - Discuss supports - Disscuss psychiatrist - Lifechart	- Research symptoms - Research bipolar - Research workbooks - Feedback	Review - Reduce Risk - My Team - My Skills - My Charts - Toolbox	6	138	112	26
21	1.2					Concerns - What if no symptoms*	- Normalize - Lifechart - Feedback - Risk - Discuss peers	- Research symptoms - Research medications - Analogy	Review - Reduce Risk - My Team - My Charts - Toolbox
21	1.3					Concerns - Manage on my own*	- Analogy - Reflect - Lifechart - Identity	- Research symptoms - Research medications - Research workbooks - Discuss
21	1.4					Concerns - Does medication help*	- Reflect - Risk - Discuss	- Research symptoms - Research medications - Research workbooks
21	2.1				Questions - Side effects*	Concerns - Current*	- Discuss psychiatrist - Information - Pros cons	- Research medications - Discuss psychiatrist	Review - Reduce Risk - My Team - My Charts - Toolbox
21	2.2					Concerns - Fear of*	- Normalize - Discuss psychiatrist - Pros cons - Reflect	- Research medictions - Feedback
21	3.1				Questions - Others influence*	Concerns - Psychiatrist*	- Collaborate - Reflect - Discuss supports - Prepare visit	- Research symptoms - Discuss psychiatrist - Collaborate psychiatrist	Review - Reduce Risk - My Team - My Charts - Toolbox
21	3.2					Concerns - Therapist*	- Communicate team - Reflect - Discuss supports - Prepare visit	- Research symptoms - Discuss therapist - Collaborate therapist
21	3.3					Concerns - Family and friends*	- Invite supports - Reflect - Discuss psychiatrist - Prepare meet	-Research symptoms - Feedback psychiatrist - Discuss psychiatrist - Discuss supports
21	4.1				Questions - Practical problems*	Concerns - Expensive*	- Pros cons - Information - Reflect	- Research symptoms - Discuss psychiatrist - Discuss supports	Review - Reduce Risk - My Team - My Charts - Toolbox
21	4.2					Concerns - Inconvenient*	- Information - Brainstorm - Reflect - Pros cons - Normalize	- Research symptoms - Discuss psychiatrist - Discuss supports
21	4.3					Concerns - Forgetful*	- Routine - Prompts - Pillbox - Discuss psychiatrist - Normalize	- Research symptoms - Discuss psychiatrist - Discuss supports
22	1	Moderate Risk	Sleeping Too Little	Feedback - Reflect - Risk	Learn about - Good habits*	Good habits	- Pros cons - Barriers - Prompts - Focus - Evaluate adjust	- Pros cons - Planning - Prompts - Routine - Evaluate adjust	Review - A & A - Reduce risk - My Charts - My Skills	6	89	44	45
22	2				Learn about - Good environments*	Good environments	- Pros cons - Reflect - Normalize - Goals - Barriers	- Pros cons - Prompts - Support - Problem solve
22	3				Learn about - Exercise, diet, substances*	Guidelines	- Pros cons - Goals - Plan - Persist - Plan evaluate	- Pros cons - Adjust - Persist - Plan - Plan evaluate
22	4				Learn about - Managing anxiety*	Managing anxiety	- Pros cons - Problem solving - Guided imagery - Deep breathing - Muscle relaxation	- Pros cons - Avoidance - Routine - Practice	Review - A & A - Reduce risk - My Charts - Toolbox
23	1	Moderate Risk	Sleeping Too Much	Feedback - Reflect - Risk	Learn about - Sedating medications*	Maintain routine	- Identity - Routine - Restrict window - Plan evaluate - Normalize	- Discuss psychiatrist - Commit - Persist - Evaluate adjust - Goals	Review - A & A - Reduce risk - My Charts - My Skills - Toolbox	6	64	34	30
23	2				Learn about - Catch up sleep*		- Routine - Goals plans - Commit - Plans - Pros cons	- Problem solve - Plans - Evaluate plan - Plans - Pros cons	Review - A & A - Reduce risk - My Charts - Toolbox
23	3				Learn about - Avoiding stress*		- Identity - Solve accept - Avoidance	- Problem solve - Avoidance - Solve accept - Brainstorm - Reflect	Review - A & A - Reduce risk - My Charts - Toolbox
24	0	Moderate Risk	Sleeping Erratically	Feedback - Reflect - Risk	-Risk - Reflect - Routine - Barriers	- Routine - Reflect	- Routine - Pros cons - Barriers - Prompts		Review - Reduce risk - Team - My Charts - Toolbox	6	25	13	12
25	0	Moderate Risk	Irregular Routine	Feedback - Reflect - Risk	-Risk - Reflect - Routine - Barriers	- Routine - Reflect	- Goals - Routine - Barriers - Commit		Review - A & A - My Charts - Toolbox	6	25	13	12
26	1.1	Staying Well	Awareness	Feedback - Learn more	Learn about - Awareness*	Recognize - Early Warning Signs*	- Personal - Common mania - Describe states - Ask supports - Ask providers	- Identify - Common depression - Reflect - Update plan	Review - A & A - My Skills - Foundations - Toolbox	6	204	140	64
26	1.2					Recognize - Symptoms*	- Symptoms quiz - Common mania - Describe states - Ask supports - Ask providers	- Symptom lists - Common depression - Experienced - Update plan	Review - A & A - My Team - My Charts - Toolbox
26	1.3					Recognize - Triggers*	- Triggers quiz - Common mania - Lifechart - Ask supports - Ask providers	- Triggers list - Common depression - Reflect and share - Update plan	Review - Reduce Risk - My Charts - Foundations - Toolbox
26	2.1		Lifestyle		Learn about - Lifestyle*	Learn about - Sleep*	- Risk, reflect - Risk insomnia - Risk hypersomnia - Risk rhythms	- Reflect - Habits - Skills - Environment	Review - Reduce Risk - My Charts - Foundations - Toolbox
26	2.2					Learn about - Medications*	- Barriers - Risk, commit - Normalize, risk - Risk	- Team - Problem solve - Reflect - Barriers
26	2.3					Learn about - Attend*	- Reflect - Risk	- Experiment - Monitor	Review - Reduce Risk - My Team - Foundations - Toolbox
26	2.4					Learn about - Routine*	- Reflect - Risk - Routine	- Reflect - Routine - Values - Strengths	Review - Reduce Risk - My Charts - Foundations - Toolbox
26	2.5					Learn about - Tranquil*	- Stress - Risk - Reflect - Skills	- Skills - Problem solve - Acceptance - Deep breathing - Reframe	Review - Reduce Risk - My Team - Foundations - Toolbox
26	2.6					Learn about -Social*	- Reflect - Risk - Support	- Reflect - Reach out - Active listening - Direct communication - Support groups
26	3.1		Action		Learn about - Action*	Learn about - Dail up*	- Reflect, dial up - Graded mastery - Graded pleasure - Activation	- Practice, dial up - Commit - Focus - Evaluate, adjust - Prompts	Review - A & A - My Team - Foundations - Toolbox
26	3.2					Learn about - Dail down*	- Reflect, dial down - Paced goal - 24/2 Rule - Paced pleasure - Deactivation	- Practice, dial down - Commit - Focus - Evaluate, adjust - Prompts
26	4.1		Team		Learn about - Team*	Learn about - Providers*	- Prepare visit - Call - Risk - Need team	- Share - Ask - Plan, evaluate - Risk delay - Why team	Review - My Team - Foundations - Toolbox
26	4.2					Learn about - Supports*	- Why supports - Select, prepare - Roles - Reflect	- Prepare supports - Communication
26	4.3					Learn about - Hospitals*	Select hospital - When to go - Why go - Advanced directives - Reach out	- Prepare - Why go - What to expect - Advanced directives - Pros cons
										Total	838	498	340

## Sheet: Target Counts
Targets	Low, Moderate & High Risk			Targets	EWS, Prodromal, Recovering & WS			Targets	Episode & Crisis			Targets	All Categories
	Page Count	Page Percent			Page Count	Page Percent			Page Count	Page Percent			Page Count	Page Percent
Sleep	182	30.54		MSS	157.67	85.69		MSS	57.5	99.14		MSS	334.17	39.88
Medication	131	21.98		Build Support	11.5	6.25		Build Support	0.5	0.86		Sleep	184.67	22.04
MSS	119	19.97		Medication	3.17	1.72		Sleep	0	0		Medication	134.17	16.01
Build Support	55	9.23		Manage Stress	3	1.63		Medication	0	0		Build Support	67	8
Routine	45	7.55		Sleep	2.67	1.45		Routine	0	0		Routine	46.5	5.55
Manage Stress	23.5	3.94		Routine	1.5	0.82		Manage Stress	0	0		Manage Stress	26.5	3.16
Healthy Habits	16.5	2.77		Healthy Habits	0	0		Healthy Habits	0	0		Healthy Habits	16.5	1.97
SMARTS	10	1.68		SMARTS	1	0.54		SMARTS	0	0		SMARTS	11	1.31
All	4.5	0.76		All	1.5	0.82		All	0	0		All	6	0.72
None	9.5	1.59		None	2	1.09		None	0	0		None	11.5	1.37
Total	596	100.01		Total	184.01	100.01		Total	58	100		Total	838.01	100.01
	FCN = 18-26				FCN = 8-17				FCN = 1-7
					EWS = Early Warning Signs
MSS = Manage Signs & Symptoms					WS = Worsening Symptoms
SMARTS = Sleep, Medication, Attend (to diet , exercise, and substance use), Routine, Tranquil, & Social; where Attend refers to Healthy Habits and Tranquil refers to Manage Stress
All = MSS and SMARTS

## Sheet: Dom Det Tech Counts
Low, Moderate & High Risk							Early Warning Signs, Prodromal, Recovering & Worsening Symptoms							Episode & Crisis							All Categories
Domains	PP	Determinants	PP	Techniques	PP		Domains	PP	Determinants	PP	Techniques	PP		Domains	PP	Determinants	PP	Techniques	PP		Domains	PP	Determinants	PP	Techniques	PP
Motivation	42.5196	Attitudes & Perceptions	18.002	Information about health consequences	12.3392		Volition	48.3696	Evaluation	21.4674	Feedback on outcome of behavior	21.4674		Volition	51.01	Evaluation	21.98	Feedback on outcome of behavior	21.98		Volition	38.4845	Evaluation	14.0513	Feedback on outcome of behavior	9.9642
				Pros and cons [decisional balance]	3.23686				Adjustment	10.1902	Review behavior goals	10.0543				Adjustment	16.38	Review behavior goals	16.38						Feedback on behavior	3.03302
				Information about social and environmental consequences	1.60095						Review plans	0.13587				Monitoring	6.18	Self-monitoring of outcomes of behavior	3.45						Discrepancy between current behavior and goal	1.0541
				Comparative imagining of future outcomes	0.475391				Practice	7.29167	Behavioral rehearsal	6.25						Self-monitoring of behavior	2.73				Planning	8.14439	Coping planning	4.10203
				Information about emotional consequences	0.307606						Graded tasks	1.04167				Practice	4.31	Behavioral rehearsal	4.31						Task Planning	2.4115
				Anticipated regret	0.0419463				Planning	5.20833	Implementation intentions	2.89855				Planning	2.16	Coping planning	1.72						Implementation intentions	1.63087
		Knowledge	14.4645	Information on application use	5.28523						Coping planning	1.49457						Implementation intentions	0.43				Adjustment	6.5185	Review behavior goals	6.34944
				Information about treatment of a health condition	5.10347						Task Planning	0.815217		Capabilities	18.25	Skills	18.25	Observing	5.17						Review plans	0.149165
				Information about antecedents	2.04838				Monitoring	3.66848	Self-monitoring of outcomes of behavior	3.66848						Relaxation training	4.45						Review outcome goals	0.0198886
				Information about a health condition	1.80369				Goal Setting	0.543478	Process goal	0.543478						Reduce negative emotions [stress management]	3.45				Monitoring	4.75835	Self-monitoring of outcomes of behavior	2.94103
				Information about effective self-regulation	0.223714		Motivation	29.2874	Knowledge	15.7911	Information about a health condition	7.63889						Engage in activity	3.45						Self-monitoring of behavior	1.81732
		Norms	6.46672	Social comparison	3.5165						Information on application use	4.8913						Instruction on how to perform a behavior	0.86				Practice	4.465	Behavioral rehearsal	3.44073
				Credible source	2.44687						Information about treatment of a health condition	3.26087						Describing	0.86						Graded tasks	0.94471
				Information about others' approval	0.503356				Self-Efficacy	5.38949	Focus on past success	5.16304		Motivation	17.39	Knowledge	14.8	Information on application use	12.07						Habit reversal	0.0596659
		Insight	2.51678	Guided Discovery	2.51678						Verbal persuasion about capability	0.226449						Information about a health condition	2.73						Habit formation	0.0198886
		Identity	0.363535	Valued self-identity	0.279642				Attitudes & Perceptions	4.07609	Information about health consequences	3.03442				Norms	0.86	Social comparison	0.86				Goal Setting	0.546937	Process goal	0.412689
				Incompatible beliefs	0.0838926						Information about emotional consequences	0.905797				Intention	0.86	Commitment	0.86						Outcome goal	0.134248
		Self-Efficacy	0.356544	Verbal persuasion about capability	0.356544						Anticipated regret	0.13587				Attitudes & Perceptions	0.86	Information about health consequences	0.43		Motivation	37.8746	Knowledge	14.7789	Information on application use	5.66826
		Intention	0.349553	Commitment	0.349553				Norms	2.03804	Social comparison	1.08696						Information about emotional consequences	0.43						Information about treatment of a health condition	4.34566
Volition	34.2142	Evaluation	10.9899	Feedback on outcome of behavior	5.24329						Credible source	0.815217		Environment	13.36	Support & Obstruction	13.36	Social support - treatment	7.33						Information about a health condition	3.14903
				Feedback on behavior	4.26454						Information about others' approval	0.13587						Social support (unspecified)	3.45						Information about antecedents	1.45684
				Discrepancy between current behavior and goal	1.4821				Insight	0.815217	Guided Discovery	0.815217						Social support - support group	2.59						Information about effective self-regulation	0.159109
		Planning	9.63367	Coping planning	5.13842				Intention	0.634058	Commitment	0.634058											Attitudes & Perceptions	13.758	Information about health consequences	9.47196
				Task Planning	3.13898				Identity	0.543478	Valued self-identity	0.543478													Pros and cons [decisional balance]	2.30211
				Implementation intentions	1.35626		Capabilities	15.8364	Skills	15.8364	Instruction on how to perform a behavior	7.24638													Information about social and environmental consequences	1.13862
		Monitoring	4.95666	Self-monitoring of outcomes of behavior	2.66709						Engage in activity	4.25725													Information about emotional consequences	0.447494
				Self-monitoring of behavior	2.28957						Relaxation training	3.51751													Comparative imagining of future outcomes	0.338107
		Adjustment	4.42534	Review behavior goals	4.22959						Behavioral substitution	0.271739													Anticipated regret	0.0596659
				Review plans	0.167785						Accepting	0.271739											Norms	5.1064	Social comparison	2.79932
				Review outcome goals	0.0279642						Reduce negative emotions [stress management]	0.181159													Credible source	1.91925
		Practice	3.60738	Behavioral rehearsal	2.48881						Observing	0.0905797													Information about others' approval	0.387828
				Graded tasks	1.00671		Environment	5.41969	Support & Obstruction	5.41969	Social support - feedback	2.53623											Insight	1.96897	Guided Discovery	1.96897
				Habit reversal	0.0838926						Social support - treatment	1.11715											Self-Efficacy	1.43695	Focus on past success	1.13365
				Habit formation	0.0279642						Social support (unspecified)	0.951087													Persuasion about capability	0.303302
		Goal Setting	0.60123	Process goal	0.412472						Restructuring the social environment	0.815217											Intention	0.447494	Commitment	0.447494
				Outcome goal	0.188758		None	1.08696	None	1.08696	None	1.08696											Identity	0.377884	Valued self-identity	0.318218
Environment	15.7159	Support & Obstruction	12.6585	Social support - feedback	5.61381																				Incompatible beliefs	0.0596659
				Social support - treatment	4.39504																Environment	13.2922	Support & Obstruction	11.1177	Social support - feedback	4.54952
				Restructuring the social environment	1.42617																				Social support - treatment	3.87828
				Social support - support group	0.419463																				Restructuring the social environment	1.19332
				Social support (unspecified)	0.293624																				Social support (unspecified)	0.656325
				Social support - accountability	0.279642																				Social support - support group	0.477327
				Social support (emotional)	0.125839																				Social support - accountability	0.198886
				Social support (practical)	0.104866																				Social support (emotional)	0.0894988
		Prompts	1.6965	Introduce cues	1.6965																				Social support (practical)	0.0745823
		Resources & Constraints	1.10925	Restructuring the physical environment	0.922819																		Prompts	1.20658	Introduce cues	1.20658
				Adding objects to the environment	0.186428																		Resources & Constraints	0.788915	Restructuring the physical environment	0.656325
		Reinforcement	0.251678	Self-reward	0.251678																				Adding objects to the environment	0.132591
Capabilities	6.04027	Skills	5.99832	Instruction on how to perform a behavior	1.566																		Reinforcement	0.178998	Self-reward	0.178998
				Reduce negative emotions [stress management]	1.03468																Capabilities	9.03606	Skills	9.00623	Instruction on how to perform a behavior	2.76452
				Behavioral experiments	0.894855																				Relaxation training	1.40878
				Framing/reframing	0.727069																				Engage in activity	1.37232
				Relaxation training	0.461409																				Reduce negative emotions [stress management]	1.01432
				Accepting	0.405481																				Behavioral experiments	0.636436
				Engage in activity	0.279642																				Observing	0.527049
				Behavioral substitution	0.251678																				Framing/reframing	0.517104
				Observing	0.209732																				Accepting	0.348051
				Conserving mental resources	0.167785																				Behavioral substitution	0.238663
		Executive Function	0.0419463	Pharmacological support	0.0419463																				Conserving mental resources	0.119332
None	1.51007	None	1.51007	None	1.51007																				Describing	0.0596659
																							Executive Function	0.0298329	Pharmacological support	0.0298329
																					None	1.31265	None	1.31265	None	1.31265
