# Supplementary material for: A Smartphone-Based Self-management Intervention for Individuals With Bipolar Disorder (LiveWell): Protocol Development for an Expert System to Provide Adaptive User Feedback
Source: JMIR Form Res. 2021 Dec 24;5(12):e32932. doi: 10.2196/32932 (PMC8742209; doi:10.2196/32932)
Supplement: Multimedia Appendix 8 [file formative_v5i12e32932_app8.xlsx]

## Sheet: Example User 1
Type	Item	2018-07-29	2018-07-28	2018-07-27	2018-07-26	2018-07-25	2018-07-24	2018-07-23	2018-07-22	2018-07-21	2018-07-20	2018-07-19	2018-07-18	2018-07-17	2018-07-16	2018-07-15	2018-07-14	2018-07-13	2018-07-12	2018-07-11	2018-07-10	2018-07-09	2018-07-08	2018-07-07	2018-07-06	2018-07-05	2018-07-04	2018-07-03	2018-07-02	2018-07-01	2018-06-30	2018-06-29	2018-06-28	2018-06-27	2018-06-26	2018-06-25	2018-06-24	2018-06-23	2018-06-22	2018-06-21	2018-06-20	2018-06-19	2018-06-18	2018-06-17	2018-06-16	2018-06-15	2018-06-14	2018-06-13	2018-06-12
Sensor	Robot Health	97	100	100	100	86	94	97	100	100	97	89	100	99	78	94	100	91	98	92	97	91	100	94	86	100	95	87	93	100	100	89	100	100	100	96	100	100	100	94	100	100	100	88	100	100	100	87	85
Sensor	Location	97	100	100	100	86	94	97	100	100	97	89	100	98	78	94	100	91	98	92	97	91	100	94	86	100	95	88	93	100	100	89	100	100	100	96	100	100	100	94	100	100	100	88	100	100	100	87	57
Sensor	Telephony	97	100	100	99	85	94	97	100	100	97	89	100	98	78	94	100	91	98	92	97	91	100	94	86	100	95	87	93	100	100	89	100	100	100	96	100	100	100	94	100	100	100	88	100	100	100	87	85
Sensor	Phone Activity	97	100	100	100	86	94	97	100	100	96	89	100	98	78	94	100	91	97	92	97	91	100	93	86	100	95	88	92	100	100	89	99	100	100	95	100	99	100	94	100	100	100	88	100	100	100	87	85
Sensor	Pebble Activity	14	0	81	86	95	50	0	0	42	23	0	30	100	82	79	98	96	100	78	100	98	100	99	92	100	92	92	99	44	29	95	100	21	28	100	100	100	100	94	86	61	0	0	56	0	0	86	88
Sensor	Audio	97	100	100	100	86	0	86	100	100	31	75	100	88	78	0	0	90	85	92	97	91	100	94	86	100	95	87	87	40	99	89	100	99	100	95	100	100	100	87	59	100	100	88	100	99	100	87	85
Sensor	Light	0	0	0	0	0	0	0	0	0	0	0	0	0	0	0	0	0	0	0	0	0	0	0	0	0	0	0	0	0	0	0	0	0	0	0	0	0	0	0	0	0	0	0	0	0	0	0	0
Sensor	Phone Immobile (%)	17	14	1	15	7	41	1	35	40	0	1	5	1	11	35	1	0	1	18	6	27	0	26	10	34	7	0	1	11	6	7	3	0	1	2	3	25	1	4	4	1	25	3	29	2	3	9	2
Sensor	Max Dist From Home (km)	16	16	16	14	18	16	16	12	10	5	12	14	16	16	5	5	13	16	16	16	17	16	13	18	13	13	11	12	12	13	15	16	10	13	13	5	9	14	14	15	13	14	5	5	7	13	10	9
Goal	Sleep Dur Window (hrs)	7-9	7-9	7-9	7-9	7-9	7-9	7-9	7-9	7-9	7-9	7-9	7-9	7-9	7-9	7-9	7-9	7-9	7-9	7-9	7-9	7-9	7-9	7-9	7-9	7-9	7-9	7-9	7-9	7-9	7-9	7-9	7-9	7-9	7-9	7-9	7-9	7-9	7-9	7-9	7-9	7-9	7-9	7-9	7-9	7-9	7-9	7-9	7-9
Goal	Bed Time Window	9:30P-11:00P	9:30P-11:00P	9:30P-11:00P	9:30P-11:00P	9:30P-11:00P	9:30P-11:00P	9:30P-11:00P	9:30P-11:00P	9:30P-11:00P	9:30P-11:00P	9:30P-11:00P	9:30P-11:00P	9:30P-11:00P	9:30P-11:00P	9:30P-11:00P	9:30P-11:00P	9:30P-11:00P	9:30P-11:00P	9:30P-11:00P	9:30P-11:00P	9:30P-11:00P	9:30P-11:00P	9:30P-11:00P	9:30P-11:00P	9:30P-11:00P	9:30P-11:00P	9:30P-11:00P	9:30P-11:00P	9:30P-11:00P	9:30P-11:00P	9:30P-11:00P	9:30P-11:00P	9:30P-11:00P	9:30P-11:00P	9:30P-11:00P	9:30P-11:00P	9:30P-11:00P	9:30P-11:00P	9:30P-11:00P	9:30P-11:00P	9:30P-11:00P	9:30P-11:00P	9:30P-11:00P	9:30P-11:00P	9:30P-11:00P	9:30P-11:00P	9:30P-11:00P	9:30P-11:00P
Goal	Rise Time Window	3:00A-5:00A	3:00A-5:00A	3:00A-5:00A	3:00A-5:00A	3:00A-5:00A	3:00A-5:00A	3:00A-5:00A	3:00A-5:00A	3:00A-5:00A	3:00A-5:00A	3:00A-5:00A	3:00A-5:00A	3:00A-5:00A	3:00A-5:00A	3:00A-5:00A	3:00A-5:00A	3:00A-5:00A	3:00A-5:00A	3:00A-5:00A	3:00A-5:00A	3:00A-5:00A	3:00A-5:00A	3:00A-5:00A	3:00A-5:00A	3:00A-5:00A	3:00A-5:00A	3:00A-5:00A	3:00A-5:00A	3:00A-5:00A	3:00A-5:00A	3:00A-5:00A	3:00A-5:00A	3:00A-5:00A	3:00A-5:00A	3:00A-5:00A	3:00A-5:00A	3:00A-5:00A	3:00A-5:00A	3:00A-5:00A	3:00A-5:00A	3:00A-5:00A	3:00A-5:00A	3:00A-5:00A	3:00A-5:00A	3:00A-5:00A	3:00A-5:00A	3:00A-5:00A	3:00A-5:00A
Self	Medication (%)	100	100	100	100	100	100	100	100	100	100	100	100	100	100	100	100	100	100	100	100	100	100	100	100	100	100	100	100	100	100	100	100	100	100	100	100	100	100	100	100	100	100	100	100	100	100	100	100
Self	Sleep Duration (hrs)	6	10	11	5	6	9	5.5	4.5	9	3.5	3	10	3	7	3	3	9	9	8	8	8	9	8	8	2	5	8	10	5.5	3.5	4.5	4	9	5	10	0	8	4.5	0	6.5	6	7	4	4	6	0	8	2
Self	Bed Time	12:30A	9:00P	8:00P	12:00A	7:00P	8:30P	12:30A	12:30A	9:00P	4:00A	4:00A	6:00P	2:00A	10:00P	5:00A	4:30A	6:00P	8:00P	8:00P	8:00P	8:00P	9:00P	8:00P	9:00P	3:30A	12:00A	9:30P	7:00P	4:00A	1:30A	1:00A	1:30A	9:00P	12:00A	8:00P	12:00A	12:00A	1:00A	12:00A	12:00A	10:00P	10:00P	3:30A	5:00A	11:00P	6:00A	8:30P	4:30A
Self	Rise Time	6:30A	7:00A	6:00A	5:00A	1:00A	5:30A	6:00A	5:00A	6:00A	7:30A	7:00A	4:00A	5:00A	5:00A	8:30A	7:30A	3:00A	5:00A	4:00A	4:00A	4:00A	6:00A	4:00A	5:00A	5:30A	5:00A	5:30A	5:00A	9:30A	5:00A	4:30A	5:30A	5:00A	5:00A	5:00A	12:00A	8:00A	5:30A	12:00A	6:30A	4:00A	5:00A	7:30A	9:00A	5:00A	6:00A	4:30A	6:30A
Self	Wellness	Balanced (0)	Balanced (0)	Balanced (0)	Balanced (0)	Balanced (0)	Balanced (0)	Balanced (0)	Balanced (0)	Balanced (0)	Slight Down (-1)	Balanced (0)	Balanced (0)	Balanced (0)	Balanced (0)	Mild Down (-2)	Mild Down (-2)	Balanced (0)	Balanced (0)	Balanced (0)	Balanced (0)	Balanced (0)	Balanced (0)	Balanced (0)	Balanced (0)	Balanced (0)	Balanced (0)	Balanced (0)	Balanced (0)	Balanced (0)	Balanced (0)	Balanced (0)	Balanced (0)	Balanced (0)	Balanced (0)	Balanced (0)	Balanced (0)	Balanced (0)	Balanced (0)	Balanced (0)	Balanced (0)	Balanced (0)	Balanced (0)	Balanced (0)	Balanced (0)	Balanced (0)	Mild Up (+2)	Balanced (0)	Balanced (0)
LW	Clinical Status	Well (1)	Well (1)	Well (1)	Well (1)	Well (1)	Well (1)	Well (1)	Well (1)	Well (1)	Well (1)	Well (1)	Well (1)	Well (1)	Well (1)	Well (1)	Well (1)	Well (1)	Well (1)	Well (1)	Well (1)	Well (1)	Well (1)	Well (1)	Well (1)	Well (1)	Well (1)	Well (1)	Well (1)	Well (1)	Well (1)	Well (1)	Well (1)	Well (1)	Well (1)	Well (1)	Well (1)	Well (1)	Well (1)	Well (1)	Well (1)	Well (1)	Well (1)	Well (1)	Well (1)	Well (1)	Well (1)	Well (1)	Well (1)
LW	Review Category	Moderate Risk-Sleeping Erratically (24)	Moderate Risk-Sleeping Erratically (24)	Moderate Risk-Sleeping Erratically (24)	Moderate Risk-Sleeping Too Little (22)	Moderate Risk-Sleeping Too Little (22)	Moderate Risk-Irregular Routine (25)	Moderate Risk-Sleeping Too Little (22)	Moderate Risk-Sleeping Too Little (22)	Moderate Risk-Irregular Routine (25)	High Risk-Sleeping Too Little (19)	High Risk-Sleeping Too Little (19)	Moderate Risk-Sleeping Erratically (24)	High Risk-Sleeping Too Little (19)	Well-Balanced (26)	Early Warning Signs-Down (17)	Early Warning Signs-Down (17)	Moderate Risk-Irregular Routine (25)	Moderate Risk-Irregular Routine (25)	Moderate Risk-Irregular Routine (25)	Moderate Risk-Irregular Routine (25)	Moderate Risk-Irregular Routine (25)	Moderate Risk-Irregular Routine (25)	Moderate Risk-Irregular Routine (25)	Moderate Risk-Irregular Routine (25)	Moderate Risk-Sleeping Too Little (22)	Moderate Risk-Sleeping Too Little (22)	Moderate Risk-Irregular Routine (25)	Moderate Risk-Sleeping Erratically (24)	Moderate Risk-Sleeping Too Little (22)	High Risk-Sleeping Too Little (19)	Moderate Risk-Sleeping Too Little (22)	Moderate Risk-Sleeping Too Little (22)	Moderate Risk-Irregular Routine (25)	Moderate Risk-Sleeping Too Little (22)	Moderate Risk-Sleeping Erratically (24)	High Risk-Sleeping Too Little (19)	Moderate Risk-Irregular Routine (25)	Moderate Risk-Sleeping Too Little (22)	Moderate Risk-Sleeping Too Little (22)	Moderate Risk-Sleeping Too Little (22)	Moderate Risk-Sleeping Too Little (22)	Well-Balanced (26)	High Risk-Sleeping Too Little (19)	High Risk-Sleeping Too Little (19)	Moderate Risk-Sleeping Too Little (22)	Early Warning Signs-Up (16)	Moderate Risk-Irregular Routine (25)	Moderate Risk-Sleeping Too Little (22)
LW	Reachout Category	None (0)	None (0)	None (0)	None (0)	None (0)	None (0)	None (0)	High Risk-Sleep Less-Mail (14)	None (0)	High Risk-Sleep Less-Mail (14)	High Risk-Sleep Less-Call (15)	None (0)	High Risk-Sleep Less-Mail (14)	None (0)	None (0)	None (0)	None (0)	None (0)	None (0)	None (0)	None (0)	None (0)	None (0)	None (0)	None (0)	None (0)	None (0)	None (0)	None (0)	High Risk-Sleep Less-Mail (14)	High Risk-Sleep Less-Call (15)	None (0)	None (0)	None (0)	None (0)	High Risk-Sleep Less-Mail (14)	None (0)	High Risk-Sleep Less-Call (15)	None (0)	None (0)	None (0)	None (0)	High Risk-Sleep Less-Mail (14)	High Risk-Sleep Less-Call (15)	None (0)	None (0)	None (0)	None (0)
Self	PHQ	6							2							5							0							0							0							2
Self	AMRS	0							0							0							0							0							0							0
Self	EWS Mania #	0							0							0							0							0							0							0
Self	EWS Depression #	0							0							0							0							0							0							0
Dash	Views	Psych 0, Ther 0, User 0	Psych 0, Ther 0, User 0	Psych 0, Ther 0, User 0	Psych 0, Ther 0, User 0	Psych 0, Ther 0, User 0	Psych 0, Ther 0, User 0	Psych 0, Ther 0, User 0	Psych 0, Ther 0, User 0	Psych 0, Ther 0, User 0	Psych 0, Ther 0, User 0	Psych 0, Ther 0, User 0	Psych 0, Ther 0, User 0	Psych 0, Ther 0, User 0	Psych 0, Ther 0, User 0	Psych 0, Ther 0, User 0	Psych 0, Ther 0, User 0	Psych 0, Ther 0, User 0	Psych 0, Ther 0, User 0	Psych 0, Ther 0, User 0	Psych 0, Ther 0, User 0	Psych 0, Ther 0, User 0	Psych 0, Ther 0, User 0	Psych 0, Ther 0, User 0	Psych 0, Ther 0, User 0	Psych 0, Ther 0, User 0	Psych 0, Ther 0, User 0	Psych 0, Ther 0, User 0	Psych 0, Ther 0, User 0	Psych 0, Ther 0, User 0	Psych 0, Ther 0, User 0	Psych 0, Ther 0, User 0	Psych 0, Ther 0, User 0	Psych 0, Ther 0, User 0	Psych 0, Ther 0, User 0	Psych 0, Ther 0, User 0	Psych 0, Ther 0, User 0	Psych 0, Ther 0, User 0	Psych 0, Ther 0, User 0	Psych 0, Ther 0, User 0	Psych 0, Ther 0, User 0	Psych 0, Ther 0, User 0	Psych 0, Ther 0, User 0	Psych 0, Ther 0, User 0	Psych 0, Ther 0, User 0	Psych 0, Ther 0, User 0	Psych 0, Ther 0, User 0	Psych 0, Ther 0, User 0	Psych 0, Ther 0, User 0
[truncated: 40 more columns]

## Sheet: Example User 2
Type	Item	2019-06-23	2019-06-22	2019-06-21	2019-06-20	2019-06-19	2019-06-18	2019-06-17	2019-06-16	2019-06-15	2019-06-14	2019-06-13	2019-06-12	2019-06-11	2019-06-10	2019-06-09	2019-06-08	2019-06-07	2019-06-06	2019-06-05	2019-06-04	2019-06-03	2019-06-02	2019-06-01	2019-05-31	2019-05-30	2019-05-29	2019-05-28	2019-05-27	2019-05-26	2019-05-25	2019-05-24	2019-05-23	2019-05-22	2019-05-21	2019-05-20	2019-05-19	2019-05-18	2019-05-17	2019-05-16	2019-05-15	2019-05-14	2019-05-13	2019-05-12	2019-05-11	2019-05-10	2019-05-09	2019-05-08	2019-05-07
Sensor	Robot Health	100	96	94	100	98	100	100	100	100	91	100	100	100	100	100	100	100	100	100	100	100	100	100	100	96	100	100	100	100	100	100	94	88	97	100	100	100	97	100	100	99	100	100	100	100	100	100	100
Sensor	Location	100	96	94	100	98	100	100	100	100	91	100	100	100	100	100	100	100	100	100	100	100	100	100	100	96	99	100	100	100	100	100	94	89	97	100	100	100	97	100	100	99	100	100	100	100	100	100	100
Sensor	Telephony	100	96	94	100	98	100	100	100	100	91	100	100	100	100	100	100	100	100	100	100	100	100	100	100	96	99	100	100	100	100	100	94	88	97	100	100	100	97	100	100	99	100	100	100	100	100	100	100
Sensor	Phone Activity	100	96	94	100	98	100	100	100	100	91	100	99	100	100	100	100	100	100	100	100	100	100	100	100	96	99	100	100	100	100	100	94	88	97	100	100	100	97	100	100	99	100	100	100	100	100	100	100
Sensor	Pebble Activity	100	99	91	100	83	100	100	88	100	95	95	73	100	100	100	100	100	100	78	100	100	100	100	98	100	100	100	100	100	100	90	95	78	97	100	100	100	97	100	100	100	100	100	100	100	100	100	100
Sensor	Audio	100	95	94	100	98	100	100	100	100	91	100	99	100	100	100	100	100	100	100	100	100	100	100	100	96	98	100	100	100	100	100	94	88	97	100	100	100	97	100	100	99	100	100	100	100	100	100	100
Sensor	Light	99	95	94	100	97	100	99	99	99	90	99	99	100	100	99	99	100	100	98	99	100	100	100	100	96	97	100	100	100	100	98	94	87	97	99	100	100	97	100	98	99	100	100	100	100	99	99	100
Sensor	Phone Immobile (%)	96	98	80	93	83	94	85	69	98	97	88	80	93	79	91	88	94	80	61	92	85	94	98	94	84	70	96	92	98	90	88	85	88	94	97	97	91	79	98	65	84	76	98	91	92	84	65	87
Sensor	Max Dist From Home (km)	0	0	9	0	9	0	10	54	0	0	9	9	1	9	1	1	0	9	9	1	9	1	0	0	9	9	0	1	0	1	2	9	9	1	0	0	1	9	0	9	11	9	0	1	2	2	9	9
Goal	Sleep Dur Window (hrs)	8.5-10.5	8.5-10.5	8.5-10.5	8.5-10.5	8.5-10.5	8.5-10.5	8.5-10.5	8.5-10.5	8.5-10.5	8.5-10.5	8.5-10.5	8.5-10.5	8.5-10.5	8.5-10.5	8.5-10.5	8.5-10.5	8.5-10.5	8.5-10.5	8.5-10.5	8.5-10.5	8.5-10.5	8.5-10.5	8.5-10.5	8.5-10.5	8.5-10.5	8.5-10.5	8.5-10.5	8.5-10.5	8.5-10.5	8.5-10.5	8.5-10.5	8.5-10.5	8.5-10.5	8.5-10.5	8.5-10.5	8.5-10.5	8.5-10.5	8.5-10.5	8.5-10.5	8.5-10.5	8.5-10.5	8.5-10.5	8.5-10.5	8.5-10.5	8.5-10.5	9-11	9-11	9-11
Goal	Bed Time Window	9:00P-10:30P	9:00P-10:30P	9:00P-10:30P	9:00P-10:30P	9:00P-10:30P	9:00P-10:30P	9:00P-10:30P	9:00P-10:30P	9:00P-10:30P	9:00P-10:30P	9:00P-10:30P	9:00P-10:30P	9:00P-10:30P	9:00P-10:30P	9:00P-10:30P	9:00P-10:30P	9:00P-10:30P	9:00P-10:30P	9:00P-10:30P	9:00P-10:30P	9:00P-10:30P	9:00P-10:30P	9:00P-10:30P	9:00P-10:30P	9:00P-10:30P	9:00P-10:30P	9:00P-10:30P	9:00P-10:30P	9:00P-10:30P	9:00P-10:30P	9:00P-10:30P	9:00P-10:30P	9:00P-10:30P	9:00P-10:30P	9:00P-10:30P	9:00P-10:30P	9:00P-10:30P	9:00P-10:30P	9:00P-10:30P	9:00P-10:30P	9:00P-10:30P	9:00P-10:30P	9:00P-10:30P	9:00P-10:30P	9:00P-10:30P	9:00P-10:30P	9:00P-10:30P	9:00P-10:30P
Goal	Rise Time Window	6:30A-8:00A	6:30A-8:00A	6:30A-8:00A	6:30A-8:00A	6:30A-8:00A	6:30A-8:00A	6:30A-8:00A	6:30A-8:00A	6:30A-8:00A	6:30A-8:00A	6:30A-8:00A	6:30A-8:00A	6:30A-8:00A	6:30A-8:00A	6:30A-8:00A	6:30A-8:00A	6:30A-8:00A	6:30A-8:00A	6:30A-8:00A	6:30A-8:00A	6:30A-8:00A	6:30A-8:00A	6:30A-8:00A	6:30A-8:00A	6:30A-8:00A	6:30A-8:00A	6:30A-8:00A	6:30A-8:00A	6:30A-8:00A	6:30A-8:00A	6:30A-8:00A	6:30A-8:00A	6:30A-8:00A	6:30A-8:00A	6:30A-8:00A	6:30A-8:00A	6:30A-8:00A	6:30A-8:00A	6:30A-8:00A	6:30A-8:00A	6:30A-8:00A	6:30A-8:00A	6:30A-8:00A	6:30A-8:00A	6:30A-8:00A	6:30A-8:00A	6:30A-8:00A	6:30A-8:00A
Self	Medication (%)	100	100	100	100	100	100	100	100	100	100	100	100	100	100	100	100	100	100	100	100	100	100	100	50	100	100	100	100	100	100	100	100	100	100	100	100	50	100	100	100	100	100	100	100	100	100	100	100
Self	Sleep Duration (hrs)	8	10	8	9	8	10	2	10	8.5	9	10.5	5	8	9.5	10	10	10	8.5	6	9	4.5	10.5	9.5	4	8	8.5	9.5	4	10	9	10.5	5.5	8	8.5	9.5	9.5	5	10	10	8.5	7	10	11	11	9	9.5	6	10
Self	Bed Time	11:30P	9:30P	9:00P	9:30P	9:30P	9:30P	1:30A	9:30P	10:30P	11:00P	9:30P	9:30P	10:30P	10:00P	10:00P	10:00P	10:30P	9:00P	10:00P	11:30A	11:00P	9:00P	10:30P	12:00P	9:30P	8:30P	10:00P	12:30A	9:30P	10:00P	9:30P	10:00P	10:00P	10:00P	10:30P	10:00P	1:30A	9:30P	9:30P	8:30P	10:00P	8:30P	9:30P	9:30P	10:30P	9:30P	9:00P	9:00P
Self	Rise Time	8:00A	7:30A	5:00A	7:00A	6:00A	8:00A	6:30A	8:00A	7:00A	8:00A	8:30A	2:30A	6:30A	7:30A	8:30A	8:00A	9:00A	6:00A	5:30A	9:00A	6:00A	9:00A	8:00A	5:00A	5:30A	5:30A	8:00A	5:30A	8:00A	7:30A	9:00A	6:00A	6:00A	8:00A	8:30A	8:00A	7:30A	8:30A	8:00A	5:30A	7:00A	7:00A	8:30A	7:30A	7:30A	7:00A	5:30A	8:00A
Self	Wellness	Balanced (0)	Balanced (0)	Slight Down (-1)	Balanced (0)	Balanced (0)	Balanced (0)	Balanced (0)	Balanced (0)	Balanced (0)	Balanced (0)	Balanced (0)	Balanced (0)	Balanced (0)	Balanced (0)	Balanced (0)	Balanced (0)	Slight Down (-1)	Balanced (0)	Balanced (0)	Slight Down (-1)	Mild Down (-2)	Mild Down (-2)	Mild Down (-2)	Mild Down (-2)	Slight Down (-1)	Balanced (0)	Slight Down (-1)	Slight Down (-1)	Balanced (0)	Slight Up (+1)	Slight Up (+1)	Mild Up (+2)	Balanced (0)	Balanced (0)	Balanced (0)	Balanced (0)	Slight Up (+1)	Balanced (0)	Balanced (0)	Balanced (0)	Balanced (0)	Slight Down (-1)	Slight Down (-1)	Slight Down (-1)	Slight Up (+1)	Slight Down (-1)	Slight Down (-1)	Mild Down (-2)
LW	Clinical Status	Well (1)	Well (1)	Well (1)	Well (1)	Well (1)	Well (1)	Well (1)	Well (1)	Well (1)	Well (1)	Well (1)	Well (1)	Well (1)	Well (1)	Well (1)	Well (1)	Prodromal (2)	Prodromal (2)	Prodromal (2)	Prodromal (2)	Prodromal (2)	Well (1)	Well (1)	Well (1)	Well (1)	Well (1)	Well (1)	Well (1)	Well (1)	Well (1)	Well (1)	Well (1)	Well (1)	Well (1)	Well (1)	Well (1)	Well (1)	Well (1)	Well (1)	Well (1)	Well (1)	Well (1)	Well (1)	Well (1)	Prodromal (2)	Prodromal (2)	Prodromal (2)	Prodromal (2)
LW	Review Category	Moderate Risk-Sleeping Too Little (22)	Well-Balanced (26)	Moderate Risk-Sleeping Too Little (22)	Well-Balanced (26)	Moderate Risk-Sleeping Too Little (22)	Well-Balanced (26)	Well-Balanced (26)	Well-Balanced (26)	Well-Balanced (26)	Moderate Risk-Irregular Routine (25)	Well-Balanced (26)	Moderate Risk-Sleeping Too Little (22)	Well-Balanced (26)	Well-Balanced (26)	Moderate Risk-Irregular Routine (25)	Prodromal Improving-Balanced (15)	Prodromal Improving-Balanced (15)	Prodromal Improving-Balanced (15)	Prodromal Improving-Balanced (15)	Prodromal Improving-Balanced (15)	Early Warning Signs-Down (17)	Early Warning Signs-Down (17)	Early Warning Signs-Down (17)	Early Warning Signs-Down (17)	Moderate Risk-Sleeping Too Little (22)	Moderate Risk-Irregular Routine (25)	Well-Balanced (26)	Moderate Risk-Irregular Routine (25)	Well-Balanced (26)	Well-Balanced (26)	Moderate Risk-Irregular Routine (25)	Early Warning Signs-Up (16)	Well-Balanced (26)	Well-Balanced (26)	Moderate Risk-Irregular Routine (25)	Well-Balanced (26)	Moderate Risk-Medications (21)	Moderate Risk-Irregular Routine (25)	Well-Balanced (26)	Moderate Risk-Irregular Routine (25)	Moderate Risk-Sleeping Erratically (24)	Well-Balanced (26)	Moderate Risk-Sleeping Too Much (23)	Prodromal Improving-Balanced (15)	Prodromal Improving-Balanced (15)	Prodromal Improving-Balanced (15)	Prodromal Improving-Balanced (15)	Prodromal Continuing-Down (13)
LW	Reachout Category	None (0)	None (0)	None (0)	None (0)	None (0)	None (0)	None (0)	None (0)	None (0)	None (0)	None (0)	None (0)	None (0)	None (0)	None (0)	None (0)	None (0)	None (0)	None (0)	None (0)	Clinical Status To Prodromal-Depression (7)	None (0)	None (0)	None (0)	None (0)	None (0)	None (0)	None (0)	None (0)	None (0)	None (0)	None (0)	None (0)	None (0)	None (0)	None (0)	None (0)	None (0)	None (0)	None (0)	None (0)	None (0)	None (0)	None (0)	None (0)	None (0)	None (0)	None (0)
Self	PHQ	1							0							1							6							0							3							4
Self	AMRS	0							0							0							0							3							2							0
Self	EWS Mania #	0							0							0							0							3							3							0
Self	EWS Depression #	0							0							0							6							0							1							0
Dash	Views	Psych 0, Ther 0, User 0	Psych 0, Ther 0, User 0	Psych 0, Ther 0, User 0	Psych 0, Ther 0, User 1	Psych 0, Ther 0, User 1	Psych 0, Ther 0, User 0	Psych 0, Ther 0, User 0	Psych 0, Ther 0, User 1	Psych 0, Ther 0, User 0	Psych 0, Ther 0, User 0	Psych 0, Ther 0, User 0	Psych 0, Ther 0, User 0	Psych 0, Ther 0, User 0	Psych 0, Ther 0, User 0	Psych 0, Ther 0, User 0	Psych 0, Ther 0, User 0	Psych 0, Ther 0, User 0	Psych 0, Ther 0, User 0	Psych 0, Ther 0, User 0	Psych 0, Ther 0, User 0	Psych 0, Ther 0, User 2	Psych 0, Ther 0, User 1	Psych 0, Ther 0, User 0	Psych 0, Ther 0, User 0	Psych 0, Ther 0, User 0	Psych 0, Ther 0, User 1	Psych 0, Ther 0, User 0	Psych 0, Ther 0, User 1	Psych 0, Ther 0, User 0	Psych 0, Ther 0, User 0	Psych 0, Ther 0, User 0	Psych 0, Ther 0, User 1	Psych 0, Ther 0, User 0	Psych 0, Ther 0, User 1	Psych 0, Ther 0, User 1	Psych 0, Ther 0, User 1	Psych 0, Ther 0, User 1	Psych 0, Ther 0, User 0	Psych 0, Ther 0, User 1	Psych 0, Ther 0, User 0	Psych 0, Ther 0, User 1	Psych 0, Ther 0, User 1	Psych 0, Ther 0, User 0	Psych 0, Ther 0, User 0	Psych 0, Ther 0, User 0	Psych 0, Ther 0, User 0	Psych 0, Ther 0, User 1	Psych 0, Ther 0, User 1
[truncated: 40 more columns]

## Sheet: Example User 3
Type	Item	2019-07-14	2019-07-13	2019-07-12	2019-07-11	2019-07-10	2019-07-09	2019-07-08	2019-07-07	2019-07-06	2019-07-05	2019-07-04	2019-07-03	2019-07-02	2019-07-01	2019-06-30	2019-06-29	2019-06-28	2019-06-27	2019-06-26	2019-06-25	2019-06-24	2019-06-23	2019-06-22	2019-06-21	2019-06-20	2019-06-19	2019-06-18	2019-06-17	2019-06-16	2019-06-15	2019-06-14	2019-06-13	2019-06-12	2019-06-11	2019-06-10	2019-06-09	2019-06-08	2019-06-07	2019-06-06	2019-06-05	2019-06-04	2019-06-03	2019-06-02	2019-06-01	2019-05-31	2019-05-30	2019-05-29	2019-05-28
Sensor	Robot Health	38	65	68	28	65	71	84	68	75	78	86	77	81	90	68	94	80	89	93	81	97	100	93	98	96	96	96	94	100	92	95	100	92	99	92	90	98	100	94	98	96	95	100	97	100	99	100	93
Sensor	Location	39	67	68	29	66	67	85	68	75	70	76	77	81	90	69	94	82	90	90	82	83	90	94	98	96	96	96	94	100	77	86	100	93	99	92	90	98	100	95	98	97	95	100	97	100	99	100	93
Sensor	Telephony	39	67	68	29	66	71	85	68	75	78	87	77	81	90	69	94	82	90	93	82	97	100	94	98	96	96	97	94	100	92	95	100	93	99	92	90	98	100	94	98	97	95	100	97	100	99	100	93
Sensor	Phone Activity	38	66	68	27	66	70	85	68	74	78	86	77	81	90	67	94	81	90	93	82	97	100	94	99	96	95	96	94	99	92	94	100	93	99	92	89	98	100	95	98	97	95	100	97	100	100	100	93
Sensor	Pebble Activity	0	0	3	16	70	70	85	68	62	57	47	70	86	91	73	63	81	89	49	80	97	100	32	67	95	96	65	94	100	52	95	100	92	99	92	90	97	100	80	98	97	83	53	82	100	93	100	75
Sensor	Audio	39	66	67	28	62	70	84	57	74	78	85	77	68	89	67	93	81	89	93	80	97	100	93	98	96	96	96	93	100	92	51	100	92	94	91	89	98	99	94	98	96	95	100	97	100	99	99	93
Sensor	Light	39	66	67	28	66	70	84	67	74	78	86	77	80	89	67	93	80	88	93	80	97	100	93	98	96	96	96	93	99	92	94	100	92	99	91	88	98	100	93	98	96	95	100	97	100	99	99	93
Sensor	Phone Immobile (%)	0	1	3	1	3	30	5	2	40	66	10	7	25	16	2	1	17	17	1	31	18	25	22	61	24	39	30	43	36	26	37	49	40	18	42	40	53	61	26	25	28	57	37	32	50	26	55	39
Sensor	Max Dist From Home (km)	18	6	4	6	4	6	0	8	6	4	6	6	10	18	7	6	8	6	6	6	6	7	6	0	7	8	6	4	31	6	45	6	8	8	1	7	5	0	7	5	34	4	24	5	6	7	7	18
Goal	Sleep Dur Window (hrs)	6.5-8.5	6.5-8.5	6.5-8.5	6.5-8.5	6.5-8.5	6.5-8.5	6.5-8.5	6.5-8.5	6.5-8.5	6.5-8.5	6.5-8.5	6.5-8.5	6.5-8.5	6.5-8.5	6.5-8.5	6.5-8.5	6.5-8.5	6.5-8.5	6.5-8.5	6.5-8.5	6.5-8.5	6.5-8.5	6.5-8.5	6.5-8.5	6.5-8.5	6.5-8.5	6.5-8.5	6.5-8.5	6.5-8.5	6.5-8.5	6.5-8.5	6.5-8.5	6.5-8.5	6.5-8.5	6.5-8.5	6.5-8.5	6.5-8.5	6.5-8.5	6.5-8.5	6.5-8.5	6.5-8.5	6.5-8.5	6.5-8.5	6.5-8.5	6.5-8.5	6.5-8.5	6.5-8.5	6.5-8.5
Goal	Bed Time Window	8:30P-10:00P	8:30P-10:00P	8:30P-10:00P	8:30P-10:00P	8:30P-10:00P	8:30P-10:00P	8:30P-10:00P	8:30P-10:00P	8:30P-10:00P	8:30P-10:00P	8:30P-10:00P	8:30P-10:00P	8:30P-10:00P	8:30P-10:00P	8:30P-10:00P	8:30P-10:00P	8:30P-10:00P	8:30P-10:00P	8:30P-10:00P	8:30P-10:00P	8:30P-10:00P	8:30P-10:00P	8:30P-10:00P	8:30P-10:00P	8:30P-10:00P	8:30P-10:00P	8:30P-10:00P	8:30P-10:00P	8:30P-10:00P	8:30P-10:00P	8:30P-10:00P	8:30P-10:00P	8:30P-10:00P	8:30P-10:00P	8:30P-10:00P	8:30P-10:00P	8:30P-10:00P	8:30P-10:00P	8:30P-10:00P	8:30P-10:00P	8:30P-10:00P	8:30P-10:00P	8:30P-10:00P	8:30P-10:00P	8:30P-10:00P	8:30P-10:00P	8:30P-10:00P	8:30P-10:00P
Goal	Rise Time Window	3:00A-4:30A	3:00A-4:30A	3:00A-4:30A	3:00A-4:30A	3:00A-4:30A	3:00A-4:30A	3:00A-4:30A	3:00A-4:30A	3:00A-4:30A	3:00A-4:30A	3:00A-4:30A	3:00A-4:30A	3:00A-4:30A	3:00A-4:30A	3:00A-4:30A	3:00A-4:30A	3:00A-4:30A	3:00A-4:30A	3:00A-4:30A	3:00A-4:30A	3:00A-4:30A	3:00A-4:30A	3:00A-4:30A	3:00A-4:30A	3:00A-4:30A	3:00A-4:30A	3:00A-4:30A	3:00A-4:30A	3:00A-4:30A	3:00A-4:30A	3:00A-4:30A	3:00A-4:30A	3:00A-4:30A	3:00A-4:30A	3:00A-4:30A	3:00A-4:30A	3:00A-4:30A	3:00A-4:30A	3:00A-4:30A	3:00A-4:30A	3:00A-4:30A	3:00A-4:30A	3:00A-4:30A	3:00A-4:30A	3:00A-4:30A	3:00A-4:30A	3:00A-4:30A	3:00A-4:30A
Self	Medication (%)		100				100	100	100	100	100	100	100		100	100		100	100	100	100	100	100	100	50	100	100	100	100	100	100	100	100	100	100	100	100	100	100	100	100	100	100	100	100	100	100	100	100
Self	Sleep Duration (hrs)		6				6	7.5	6.5	6.5	8	6	6.5		6.5	7		8	7	7	6	5.5	7	6.5	8	6.5	8	6.5	6	7	6	8	8	8	7.5	8	8	8.5	8.5	6.5	6.5	7	6.5	7	6.5	8	6.5	8	7
Self	Bed Time		9:00P				9:00P	9:00P	10:00P	9:00P	9:00P	10:00P	9:00P		9:00P	9:30P		9:00P	9:00A	8:30P	9:30A	10:00P	9:30A	9:00P	10:00P	9:00A	9:00A	9:00P	9:30P	10:30P	9:30P	10:00P	10:00A	11:00P	10:00P	9:30P	10:00P	9:00P	9:00P	9:00P	9:00A	8:30P	9:00P	9:30P	9:00P	9:30P	9:00P	10:00P	9:00P
Self	Rise Time		3:00A				3:00A	6:00A	4:30A	3:30A	5:00A	4:00A	3:30A		3:30A	3:30A		5:00A	4:00P	3:30A	3:30A	3:30A	6:00A	3:30A	6:00A	3:30A	5:00A	3:30A	3:30P	5:30A	3:30A	6:00A	6:00A	7:00A	5:30A	5:30A	6:00A	5:30A	5:30A	3:30A	3:30P	4:00A	3:30A	4:30A	3:30A	5:30A	3:30A	6:00A	4:00A
Self	Wellness		Balanced (0)				Balanced (0)	Slight Down (-1)	Slight Down (-1)	Slight Down (-1)	Slight Down (-1)	Slight Down (-1)	Slight Down (-1)		Slight Down (-1)	Balanced (0)		Slight Down (-1)	Slight Down (-1)	Slight Down (-1)	Slight Down (-1)	Slight Down (-1)	Slight Down (-1)	Slight Down (-1)	Slight Down (-1)	Slight Down (-1)	Slight Down (-1)	Balanced (0)	Balanced (0)	Slight Down (-1)	Balanced (0)	Balanced (0)	Balanced (0)	Balanced (0)	Balanced (0)	Balanced (0)	Slight Down (-1)	Slight Down (-1)	Slight Down (-1)	Balanced (0)	Balanced (0)	Slight Up (+1)	Balanced (0)	Slight Up (+1)	Slight Up (+1)	Slight Up (+1)	Slight Up (+1)	Slight Up (+1)	Balanced (0)
LW	Clinical Status		Well (1)				Well (1)	Well (1)	Well (1)	Well (1)	Well (1)	Well (1)	Well (1)		Well (1)	Well (1)		Well (1)	Well (1)	Well (1)	Well (1)	Well (1)	Well (1)	Well (1)	Well (1)	Well (1)	Well (1)	Well (1)	Well (1)	Well (1)	Well (1)	Well (1)	Well (1)	Well (1)	Well (1)	Well (1)	Well (1)	Well (1)	Well (1)	Well (1)	Well (1)	Well (1)	Well (1)	Well (1)	Well (1)	Well (1)	Well (1)	Well (1)	Well (1)
LW	Review Category		Moderate Risk-Sleeping Too Little (22)				Well-Balanced (26)	Well-Balanced (26)	Well-Balanced (26)	Well-Balanced (26)	Well-Balanced (26)	Well-Balanced (26)	Well-Balanced (26)		Well-Balanced (26)	Well-Balanced (26)		Moderate Risk-Irregular Routine (25)	Moderate Risk-Irregular Routine (25)	Well-Balanced (26)	Moderate Risk-Sleeping Too Little (22)	Well-Balanced (26)	Moderate Risk-Irregular Routine (25)	Well-Balanced (26)	Moderate Risk-Medications (21)	Moderate Risk-Irregular Routine (25)	Moderate Risk-Irregular Routine (25)	Well-Balanced (26)	Moderate Risk-Sleeping Too Little (22)	Moderate Risk-Irregular Routine (25)	Well-Balanced (26)	Moderate Risk-Irregular Routine (25)	Moderate Risk-Irregular Routine (25)	Moderate Risk-Irregular Routine (25)	Moderate Risk-Irregular Routine (25)	Moderate Risk-Irregular Routine (25)	Moderate Risk-Irregular Routine (25)	Moderate Risk-Irregular Routine (25)	Moderate Risk-Irregular Routine (25)	Well-Balanced (26)	Well-Balanced (26)	Well-Balanced (26)	Well-Balanced (26)	Well-Balanced (26)	Well-Balanced (26)	Well-Balanced (26)	Well-Balanced (26)	Well-Balanced (26)	Well-Balanced (26)
LW	Reachout Category		None (0)				None (0)	None (0)	None (0)	None (0)	None (0)	None (0)	None (0)		None (0)	None (0)		None (0)	None (0)	None (0)	None (0)	None (0)	None (0)	None (0)	None (0)	None (0)	None (0)	None (0)	None (0)	None (0)	None (0)	None (0)	None (0)	None (0)	None (0)	None (0)	None (0)	None (0)	None (0)	None (0)	None (0)	None (0)	None (0)	None (0)	None (0)	None (0)	None (0)	None (0)	None (0)
Self	PHQ								5							5							7							5							7							7
Self	AMRS								3							4							3							3							1							5
Self	EWS Mania #								1							1							2							1							2							3
Self	EWS Depression #								3							3							4							1							4							3
Dash	Views	Psych 0, Ther 0, User 0	Psych 0, Ther 0, User 0	Psych 0, Ther 0, User 0	Psych 0, Ther 0, User 0	Psych 0, Ther 0, User 0	Psych 0, Ther 0, User 0	Psych 0, Ther 0, User 0	Psych 0, Ther 0, User 0	Psych 0, Ther 0, User 0	Psych 0, Ther 0, User 0	Psych 0, Ther 0, User 0	Psych 0, Ther 0, User 0	Psych 0, Ther 0, User 0	Psych 0, Ther 0, User 0	Psych 0, Ther 0, User 0	Psych 0, Ther 0, User 0	Psych 0, Ther 0, User 0	Psych 0, Ther 0, User 0	Psych 0, Ther 0, User 0	Psych 0, Ther 0, User 0	Psych 0, Ther 0, User 0	Psych 0, Ther 0, User 0	Psych 0, Ther 0, User 0	Psych 0, Ther 0, User 0	Psych 0, Ther 0, User 0	Psych 0, Ther 0, User 0	Psych 0, Ther 0, User 0	Psych 0, Ther 0, User 0	Psych 0, Ther 0, User 0	Psych 0, Ther 0, User 0	Psych 0, Ther 0, User 0	Psych 0, Ther 0, User 0	Psych 0, Ther 0, User 0	Psych 0, Ther 0, User 0	Psych 0, Ther 0, User 0	Psych 0, Ther 0, User 0	Psych 0, Ther 0, User 0	Psych 0, Ther 0, User 0	Psych 0, Ther 0, User 0	Psych 0, Ther 0, User 0	Psych 0, Ther 0, User 0	Psych 0, Ther 0, User 0	Psych 0, Ther 0, User 0	Psych 0, Ther 0, User 0	Psych 0, Ther 0, User 0	Psych 0, Ther 0, User 0	Psych 0, Ther 0, User 0	Psych 0, Ther 0, User 0
[truncated: 40 more columns]
